# Supplementary material for: How does China’s green credit policy affect the innovation of high-polluting enterprises? From the perspective of innovation quantity and quality
Source: PLoS One. 2024 May 20;19(5):e0302789. doi: 10.1371/journal.pone.0302789 (PMC11104630; doi:10.1371/journal.pone.0302789)
Supplement: S1 File — (XLSX) [file pone.0302789.s001.xlsx]

## Sheet: patent1
stkcd	year	Patent1	age	income	profit	tbq	cfo	sub	asset	debt	lev	roa	industryna	industryco	prvcnm_id1	prvcnm1	gdp_num	total	indus_rate	edu_num	ex_import	pop_num	wage	loan	tc	holder_1	type
000002	2009	3	21	48881013143	6430007539	1.51116	0.159894	0	137609000000	92200042375	0.670017	0.050069	房地产业	K70	440000	广东省	41166	394825600	0.458216	30.919	38241320	9638	36469	0.135828	0.349287	14.73	1
000002	2010	31	22	50713851443	8839610505	1.16539	0.162759	0	215638000000	161051000000	0.746861	0.050048	房地产业	K70	440000	广东省	44736	460130600	0.466448	33.4187	48449160	10441	40432	0.121818	0.42353	14.73	1
000002	2011	5	23	71782749801	11599606212	1.04268	0.113481	0	296208000000	228376000000	0.770997	0.045325	房地产业	K70	440000	广东省	50807	532102800	0.463249	35.7521	54988584	10504.8	45060	0.0766231	0.475607	14.73	1
000002	2012	5	24	103116000000	15662588423	1.07689	0.134952	0	378802000000	296663000000	0.783163	0.046407	房地产业	K70	440000	广东省	54095	570679177	0.452269	40.4011	57123712	10594	50278	0.121352	0.477459	14.72	1
000002	2013	5	25	135419000000	18297549871	0.968694	0.089741	0	479205000000	373766000000	0.77997	0.042651	房地产业	K70	440000	广东省	58833	624747900	0.438997	41.2315	59207052	10644	53318	0.0871978	0.488852	14.7	1
000002	2014	45	26	146388000000	19287524028	1.06491	0.121267	0	508409000000	392515000000	0.772046	0.039059	房地产业	K70	440000	广东省	63469	678098500	0.429792	44.0952	58884636	10724	59481	0.0726183	0.531243	14.91	1
000002	2015	35	27	195549000000	25949438026	1.19235	0.084652	0	611296000000	474986000000	0.777015	0.046351	房地产业	K70	440000	广东省	67503	728125500	0.415581	47.6901	54274784	10849	65788	0.0584475	0.524815	15.23	1
000002	2016	21	28	240477000000	28350255481	1.06901	0.095693	0	830674000000	668998000000	0.805367	0.039322	房地产业	K70	440000	广东省	74016	808549100	0.403821	48.9397	47028452	10999	72326	0.0878595	0.501155	15.24	1
000002	2017	35	29	242897000000	37208387330	1.11796	0.14101	0	1165350000000	978673000000	0.839813	0.037283	房地产业	K70	440000	广东省	80932	897052300	0.39342	51.1222	47133264	11169	79183	0.0962271	0.501546	29.38	1
000002	2018	42	30	297679000000	49272294535	1.01574	0.114923	0	1528580000000	1292960000000	0.845856	0.03658	房地产业	K70	440000	广东省	86412	972777700	0.383902	52.3936	49042140	11346	88636	0.0857208	0.150369	29.38	1
000002	2019	52	31	367894000000	55131614572	1.04627	0.092338	0	1729930000000	1459350000000	0.84359	0.033839	房地产业	K70	440000	广东省	94172	1076710700	0.365915	52.2094	43476296	11521	98889	0.0749655	0.155494	28.69	1
000006	2009	0	20	1849235814	3.35223e+08	1.47542	0.104699	200000	7272027535	5080069772	0.698577	0.050816	房地产业	K70	440000	广东省	41166	394825600	0.458216	30.919	38241320	9638	36469	0.495048	0.0678528	18.76	1
000006	2010	0	21	2338734541	4.96465e+08	1.31192	0.194267	0	8568302263	6009983743	0.701421	0.062684	房地产业	K70	440000	广东省	44736	460130600	0.466448	33.4187	48449160	10441	40432	0.257927	0.140609	19.93	1
000006	2011	0	22	2589275275	4.34117e+08	1.13711	0.080812	0	8321974063	5433044372	0.652855	0.051404	房地产业	K70	440000	广东省	50807	532102800	0.463249	35.7521	54988584	10504.8	45060	0.042136	0.278245	19.93	1
000006	2012	0	23	3076245083	629565380	1.29655	0.196005	1059880	9343430260	5794468428	0.620165	0.071277	房地产业	K70	440000	广东省	54095	570679177	0.452269	40.4011	57123712	10594	50278	0.134003	0.375812	19.93	1
000006	2013	0	24	4610855024	698009106	1.24549	0.201278	3002953	9968160025	5781251217	0.579972	0.072289	房地产业	K70	440000	广东省	58833	624747900	0.438997	41.2315	59207052	10644	53318	0.27069	0.186509	20.31	1
000006	2014	0	25	2328729593	5.12454e+08	1.44749	0.106874	210000	11753217519	7538751703	0.64142	0.046967	房地产业	K70	440000	广东省	63469	678098500	0.429792	44.0952	58884636	10724	59481	0.198159	0.223839	21.93	1
000006	2015	0	26	3654309497	4.38786e+08	1.86305	0.136397	2076250	12703504209	8208379056	0.646151	0.035883	房地产业	K70	440000	广东省	67503	728125500	0.415581	47.6901	54274784	10849	65788	0.208362	0.169712	21.93	1
000006	2016	0	27	3358826446	8.03877e+08	1.57695	0.205291	422400	13170385530	8040509904	0.610499	0.062138	房地产业	K70	440000	广东省	74016	808549100	0.403821	48.9397	47028452	10999	72326	0.150805	0.216261	21.93	1
000007	2012	0	24	3.12665e+08	4.4333e+06	4.08606	0.145359	0	7.8968e+08	4.92885e+08	0.624158	0.007696	住宿业	H61	440000	广东省	54095	570679177	0.452269	40.4011	57123712	10594	50278	0.252095	0.312162	17.41	0
000007	2013	0	25	2.14349e+08	1.88306e+07	4.47149	0.194214	260370	6.57512e+08	3.04266e+08	0.462754	0.026024	住宿业	H61	440000	广东省	58833	624747900	0.438997	41.2315	59207052	10644	53318	0.307827	0.0481794	17.41	0
000007	2014	0	26	1.98098e+08	-3.33826e+07	4.94589	0.109349	477068	680925247	3.22959e+08	0.474294	-0.049883	住宿业	H61	440000	广东省	63469	678098500	0.429792	44.0952	58884636	10724	59481	0.0587436	0.257387	13.42	0
000007	2015	0	27	9.89615e+07	1.32389e+07	10.5003	0.455147	401816	4.80365e+08	1.07528e+08	0.223847	0.0228	住宿业	H61	440000	广东省	67503	728125500	0.415581	47.6901	54274784	10849	65788	0	0.0168124	15.17	0
000008	2013	0	24	3.04448e+08	2.2758e+07	2.67932	0.233636	0	6.26626e+08	6.30416e+07	0.100605	0.036693	住宿业	H61	440000	广东省	58833	624747900	0.438997	41.2315	59207052	10644	53318	0	0.0668306	62.71	0
000008	2014	0	25	3.07181e+08	7.7664e+06	5.39697	0.27104	0	6.74028e+08	7.56773e+07	0.112276	0.011942	住宿业	H61	440000	广东省	63469	678098500	0.429792	44.0952	58884636	10724	59481	0	0.0708353	51.48	0
000008	2015	60	26	1295076096	1.89909e+08	2.88737	0.115522	4.17541e+07	3589354695	6.81293e+08	0.189809	0.089088	铁路、船舶、航空航天和其它运输设备制造业	C37	110000	北京市	106497	230145900	0.16124	15.4449	6516180	2170.5	111390	0.030004	0.0973506	28.22	0
000008	2016	23	27	1876006502	5.30542e+08	2.29995	0.129661	8.21905e+07	8192656626	2020170574	0.246583	0.09006	铁路、船舶、航空航天和其它运输设备制造业	C37	110000	北京市	118198	256691300	0.156869	15.5327	6437974	2173	119928	0.0467831	0.0799385	12.46	1
000008	2018	30	29	2564901270	3.4189e+08	1.30841	0.096471	9.07761e+07	10466364830	3061512835	0.29251	0.032338	铁路、船舶、航空航天和其它运输设备制造业	C37	110000	北京市	140211	303199800	0.140421	14.9183	7257056	2154	145766	0.103351	0.104893	20	1
000008	2019	81	30	3220142985	4.57417e+08	1.19754	0.098135	1.01743e+08	12044543143	4468062798	0.370962	0.04064	铁路、船舶、航空航天和其它运输设备制造业	C37	110000	北京市	164220	353712800	0.119902	14.7074	7418308	2154	166803	0.188396	0.11139	22.92	1
000009	2009	14	19	3269389382	4.08594e+08	2.08575	0.205863	1.30672e+07	7502009659	4516900824	0.602092	0.06015	综合	S90	440000	广东省	41166	394825600	0.458216	30.919	38241320	9638	36469	0.273824	0.158196	8.4	0
000009	2010	36	20	3216777167	4.41594e+08	2.43022	0.160161	2.04265e+07	10024647811	6310816327	0.62953	0.050391	综合	S90	440000	广东省	44736	460130600	0.466448	33.4187	48449160	10441	40432	0.326409	0.131877	8.44	0
000009	2011	56	21	4065255660	3.80435e+08	1.65235	0.097882	2.27506e+07	11785629478	7665398228	0.650402	0.034886	综合	S90	440000	广东省	50807	532102800	0.463249	35.7521	54988584	10504.8	45060	0.337698	0.131876	11.96	0
000009	2012	116	22	4024590407	3.07301e+08	1.36857	0.14	3.78335e+07	13171329971	8477977308	0.643669	0.024626	综合	S90	440000	广东省	54095	570679177	0.452269	40.4011	57123712	10594	50278	0.298952	0.12672	12.34	0
000009	2013	62	23	4155024014	4.44151e+08	1.49447	0.108185	4.39461e+07	13611801388	8559070248	0.628798	0.033166	综合	S90	440000	广东省	58833	624747900	0.438997	41.2315	59207052	10644	53318	0.345798	0.123057	12.34	0
000009	2014	84	24	4311476904	4.72549e+08	1.94283	0.129902	4.1231e+07	14725495571	9261367292	0.628934	0.033352	综合	S90	440000	广东省	63469	678098500	0.429792	44.0952	58884636	10724	59481	0.219672	0.125055	12.34	0
000009	2015	68	25	4865351412	9.65898e+08	2.13849	0.200367	6.79186e+07	18113933206	11560350527	0.638202	0.058826	综合	S90	440000	广东省	67503	728125500	0.415581	47.6901	54274784	10849	65788	0.322167	0.106632	11.91	0
000009	2016	116	26	6411749425	4.19482e+08	1.64468	0.084712	1.01274e+08	21622925841	13488187993	0.623791	0.021113	综合	S90	440000	广东省	74016	808549100	0.403821	48.9397	47028452	10999	72326	0.260592	0.089472	11.91	0
000009	2017	157	27	7023511217	3.23247e+08	1.20351	0.137131	9.39587e+07	27109464910	17163559482	0.633121	0.013266	综合	S90	440000	广东省	80932	897052300	0.39342	51.1222	47133264	11169	79183	0.246068	0.11789	11.91	0
000009	2018	255	28	11715547130	6.65071e+08	0.960785	0.152748	1.04279e+08	29849801106	19399254080	0.649896	0.023352	综合	S90	440000	广东省	86412	972777700	0.383902	52.3936	49042140	11346	88636	0.222647	0.157649	11.91	0
000009	2019	212	29	11948727207	7.11856e+08	1.17165	0.17347	1.73003e+08	30209805596	19502215278	0.645559	0.023705	综合	S90	440000	广东省	94172	1076710700	0.365915	52.2094	43476296	11521	98889	0.183994	0.120962	11.91	0
000010	2013	3	25	3.62384e+08	3.81076e+06	2.7277	0.442941	1.60934e+06	1027789609	3.68105e+08	0.358152	0.004879	专用设备制造业	C35	110000	北京市	94647.9	198008100	0.178623	15.0929	7.454e+06	2114.8	93006	0.0309402	0.171559	29.99	0
000010	2014	0	26	2.303e+08	-7.53183e+07	3.87786	0.46739	998339	8.04218e+08	2.52628e+08	0.314128	-0.082225	专用设备制造业	C35	110000	北京市	99995	213308300	0.17565	14.9231	7.93579e+06	2151.6	102268	0.0671459	0.145678	29.99	0
000010	2015	0	27	9.57379e+08	1.99741e+07	1.58894	0.212219	1.05234e+06	5162182904	2991880916	0.579577	0.006696	土木工程建筑业	E48	110000	北京市	106497	230145900	0.16124	15.4449	6516180	2170.5	111390	0.301636	0.141678	21.51	0
000010	2016	0	28	1053529410	3.89353e+07	1.41983	0.027624	1.56076e+06	4853287591	2643687339	0.544721	0.007765	土木工程建筑业	E48	440000	广东省	74016	808549100	0.403821	48.9397	47028452	10999	72326	0.254334	0.179291	21.51	0
000010	2017	0	29	7.57886e+08	-1050006074	1.66949	0.053684	368900	3105153052	1925555406	0.620116	-0.263459	土木工程建筑业	E48	440000	广东省	80932	897052300	0.39342	51.1222	47133264	11169	79183	0.257033	0.29434	21.51	0
000010	2018	17	30	3.4541e+08	-7.26513e+08	1.40509	0.018128	612586	3273278297	2682467604	0.819505	-0.227803	土木工程建筑业	E48	440000	广东省	86412	972777700	0.383902	52.3936	49042140	11346	88636	0.0869828	0.290312	13.51	0
000011	2009	0	26	8.45367e+08	9.69343e+07	1.55956	0.292849	0	2834417955	2172113314	0.766335	0.039203	综合	S90	440000	广东省	41166	394825600	0.458216	30.919	38241320	9638	36469	0.163519	0.302707	54.22	1
000011	2010	0	27	9.93175e+08	1.74999e+08	1.31295	0.183442	0	2913281354	2038233645	0.699635	0.060893	房地产业	K70	440000	广东省	44736	460130600	0.466448	33.4187	48449160	10441	40432	0.0762027	0.337807	54.22	1
000011	2011	0	28	1408565307	2.57461e+08	1.19535	0.132522	0	3499608314	2368502353	0.676791	0.080295	房地产业	K70	440000	广东省	50807	532102800	0.463249	35.7521	54988584	10504.8	45060	0.17397	0.113081	54.31	1
000011	2012	0	29	1861298831	3.74822e+08	1.20314	0.201919	1726600	3950705939	2446687309	0.619304	0.099916	房地产业	K70	440000	广东省	54095	570679177	0.452269	40.4011	57123712	10594	50278	0.0960124	0.247197	54.33	1
000011	2013	0	30	1619227228	3.00841e+08	1.2542	0.252287	0	3873252714	2069609335	0.534334	0.076902	房地产业	K70	440000	广东省	58833	624747900	0.438997	41.2315	59207052	10644	53318	0.107466	0.105023	54.33	1
000011	2014	0	31	1268451452	4.17499e+08	1.3239	0.208319	4500	3883288145	1808183396	0.465632	0.107651	房地产业	K70	440000	广东省	63469	678098500	0.429792	44.0952	58884636	10724	59481	0.0714893	0.0525594	54.33	1
000011	2015	0	32	1077418501	1.5682e+08	1.49364	0.213102	153796	4379763486	2278994632	0.520347	0.037957	房地产业	K70	440000	广东省	67503	728125500	0.415581	47.6901	54274784	10849	65788	0.0348969	0.19268	54.33	1
000012	2009	53	25	5279100133	914609491	1.91213	0.058242	23865251	10913350017	5302276985	0.485852	0.085922	非金属矿物制品业	C30	440000	广东省	41166	394825600	0.458216	30.919	38241320	9638	36469	0.310579	0.131849	6.54	1
000012	2010	63	26	7743941694	1596958348	3.06295	0.052946	33675322	12469619167	5710400818	0.457945	0.136592	非金属矿物制品业	C30	440000	广东省	44736	460130600	0.466448	33.4187	48449160	10441	40432	0.12874	0.108209	3.69	1
000012	2011	111	27	8270731730	1337516285	1.50239	0.041516	120129140	15281391077	7975456538	0.521906	0.096394	非金属矿物制品业	C30	440000	广东省	50807	532102800	0.463249	35.7521	54988584	10504.8	45060	0.172397	0.103882	3.62	1
000012	2012	92	28	6994358029	369806756	1.47448	0.031232	89424440	14335809746	7067614986	0.493004	0.024972	非金属矿物制品业	C30	440000	广东省	54095	570679177	0.452269	40.4011	57123712	10594	50278	0.167355	0.100371	3.62	1
000012	2013	67	29	7733796114	1621214397	1.39645	0.018334	115138161	15078866777	6677954195	0.442868	0.110232	非金属矿物制品业	C30	440000	广东省	58833	624747900	0.438997	41.2315	59207052	10644	53318	0.114574	0.0760491	3.62	1
000012	2014	85	30	7044502645	854044732	1.42854	0.010261	90223936	15284388305	6770760155	0.442985	0.056255	非金属矿物制品业	C30	440000	广东省	63469	678098500	0.429792	44.0952	58884636	10724	59481	0.153159	0.0705316	3.62	1
000012	2015	138	31	7430889111	547732667	1.91822	0.036708	81013548	15657180160	8011708683	0.511696	0.035597	非金属矿物制品业	C30	440000	广东省	67503	728125500	0.415581	47.6901	54274784	10849	65788	0.282064	0.0664679	11.08	0
000012	2016	153	32	8974083407	804226524	1.63129	0.034092	91627439	17146815630	9017624611	0.525907	0.049284	非金属矿物制品业	C30	440000	广东省	74016	808549100	0.403821	48.9397	47028452	10999	72326	0.318224	0.0776937	15.45	0
000012	2017	248	33	10879400746	828636035	1.40204	0.125915	87875417	19535002368	10755379257	0.55057	0.04518	非金属矿物制品业	C30	440000	广东省	80932	897052300	0.39342	51.1222	47133264	11169	79183	0.269196	0.0926097	14.84	0
000012	2018	290	34	10609963011	472208588	1.0042	0.116412	94835539	19114234184	9664801722	0.505634	0.024436	非金属矿物制品业	C30	440000	广东省	86412	972777700	0.383902	52.3936	49042140	11346	88636	0.274056	0.0796077	14.81	0
000012	2019	341	35	10472028099	560419577	1.13886	0.100643	184131420	18201235959	8335380431	0.457957	0.030037	非金属矿物制品业	C30	440000	广东省	94172	1076710700	0.365915	52.2094	43476296	11521	98889	0.195657	0.0893016	15.01	0
000014	2009	0	17	6.93898e+08	8.31672e+07	2.51452	0.209131	0	1741931733	1253704192	0.719721	0.04879	房地产业	K70	440000	广东省	41166	394825600	0.458216	30.919	38241320	9638	36469	0.21413	0.203301	32.02	1
000014	2010	0	18	7.35196e+08	7.76171e+07	1.81388	0.184528	0	1589755396	1029961935	0.647874	0.046593	房地产业	K70	440000	广东省	44736	460130600	0.466448	33.4187	48449160	10441	40432	0.295643	0.0759384	32.02	1
000014	2011	0	19	3.99838e+08	6.4633e+07	1.21372	0.127173	100000	1797309398	1193075800	0.663812	0.038165	房地产业	K70	440000	广东省	50807	532102800	0.463249	35.7521	54988584	10504.8	45060	0.306013	0.120055	32.02	1
000014	2012	0	20	4.2131e+08	3.31751e+07	1.53308	0.139331	100000	2020502626	1387128071	0.686526	0.017379	房地产业	K70	440000	广东省	54095	570679177	0.452269	40.4011	57123712	10594	50278	0.074239	0.191216	32.02	1
000014	2013	0	21	5.6395e+08	3.52078e+07	1.74282	0.11294	0	1892715842	1229176094	0.649425	0.017994	房地产业	K70	440000	广东省	58833	624747900	0.438997	41.2315	59207052	10644	53318	0.306438	0.114159	32.02	1
000014	2014	0	22	5.11815e+08	6.27833e+07	1.92106	0.098158	0	2236734317	1513376905	0.676601	0.030408	房地产业	K70	440000	广东省	63469	678098500	0.429792	44.0952	58884636	10724	59481	0.330839	0.14448	32.02	1
000014	2015	0	23	4.13214e+08	5.34108e+07	2.76362	0.045729	0	2170514993	1397577978	0.643892	0.024238	房地产业	K70	440000	广东省	67503	728125500	0.415581	47.6901	54274784	10849	65788	0.380094	0.157482	32.02	1
000016	2009	728	29	13259033592	1.47387e+08	1.18728	0.055273	1.31933e+07	13568083128	9461815155	0.697358	0.012222	计算机、通信和其他电子设备制造业	C39	440000	广东省	41166	394825600	0.458216	30.919	38241320	9638	36469	0.204157	0.424767	19	1
000016	2010	783	30	17111454066	101189495	1.02331	0.034586	9.18324e+07	16466895565	12242758120	0.743477	0.006738	计算机、通信和其他电子设备制造业	C39	440000	广东省	44736	460130600	0.466448	33.4187	48449160	10441	40432	0.390316	0.287767	19	1
000016	2011	451	31	16217619883	2.41794e+07	0.936678	0.038237	1.71666e+08	16906453313	12669826057	0.749408	0.001449	计算机、通信和其他电子设备制造业	C39	440000	广东省	50807	532102800	0.463249	35.7521	54988584	10504.8	45060	0.44038	0.217609	19	1
000016	2012	263	32	18337861657	4.54386e+07	0.945777	0.049752	2.01097e+08	16562917198	12316069416	0.743593	0.002715	计算机、通信和其他电子设备制造业	C39	440000	广东省	54095	570679177	0.452269	40.4011	57123712	10594	50278	0.353582	0.242987	19	1
000016	2013	276	33	20006736879	5.98439e+07	0.975934	0.112523	2.44919e+08	15743284335	11463181656	0.728132	0.003705	计算机、通信和其他电子设备制造业	C39	440000	广东省	58833	624747900	0.438997	41.2315	59207052	10644	53318	0.333099	0.278827	19	1
000016	2014	174	34	19423488994	6.05247e+07	1.06357	0.097753	2.30797e+08	16779359277	12481902772	0.743884	0.003722	计算机、通信和其他电子设备制造业	C39	440000	广东省	63469	678098500	0.429792	44.0952	58884636	10724	59481	0.363736	0.259764	21.75	1
000016	2015	210	35	18395177036	-1275844763	1.5866	0.104429	1.38976e+08	14250367548	11174917131	0.784184	-0.082234	计算机、通信和其他电子设备制造业	C39	440000	广东省	67503	728125500	0.415581	47.6901	54274784	10849	65788	0.292938	0.298896	21.75	1
000016	2016	164	36	20299348136	9.21754e+07	1.34468	0.117201	234802344	17243119598	13924620703	0.807546	0.005854	计算机、通信和其他电子设备制造业	C39	440000	广东省	74016	808549100	0.403821	48.9397	47028452	10999	72326	0.384666	0.303032	21.75	1
000016	2017	193	37	31227763250	5086834100	1.15252	0.131497	2.35155e+08	23558735470	15360545662	0.652011	0.249343	计算机、通信和其他电子设备制造业	C39	440000	广东省	80932	897052300	0.39342	51.1222	47133264	11169	79183	0.30114	0.203487	21.75	1
000016	2018	292	38	46126797341	6.68618e+08	0.918139	0.104112	3.24266e+08	32985061889	23533693578	0.713465	0.02365	计算机、通信和其他电子设备制造业	C39	440000	广东省	86412	972777700	0.383902	52.3936	49042140	11346	88636	0.434413	0.180333	21.75	1
000016	2019	625	39	55119125479	3.34936e+08	0.972553	0.105518	1243867434	42586955452	32660257665	0.766908	0.008864	计算机、通信和其他电子设备制造业	C39	440000	广东省	94172	1076710700	0.365915	52.2094	43476296	11521	98889	0.357457	0.192408	21.75	1
000017	2014	0	22	2.12071e+08	5.783e+06	53.5712	0.585824	0	5.14896e+07	3.79935e+07	0.737887	0.056975	铁路、船舶、航空航天和其它运输设备制造业	C37	440000	广东省	63469	678098500	0.429792	44.0952	58884636	10724	59481	0	0.250033	11.52	0
000017	2015	0	23	1.7099e+08	-105929	122.189	0.583226	0	4.58691e+07	3.24789e+07	0.708077	-0.002176	铁路、船舶、航空航天和其它运输设备制造业	C37	440000	广东省	67503	728125500	0.415581	47.6901	54274784	10849	65788	0	0.213925	11.52	0
000018	2014	0	22	11015403	4287196	17.0839	0.317832	0	184418905	54894362	0.297661	0.024159	纺织业	C17	440000	广东省	63469	678098500	0.429792	44.0952	58884636	10724	59481	0.00547514	0.0228819	25.51	0
000018	2015	0	23	4010359000	3.46103e+08	2.36679	0.145053	342246	4017462825	2736919161	0.681256	0.107069	纺织业	C17	440000	广东省	67503	728125500	0.415581	47.6901	54274784	10849	65788	0.0636096	0.383574	34.27	0
000018	2016	0	24	4664999117	472092895	1.99624	0.118167	108121	7986178962	6155696089	0.770794	0.078658	建筑装饰和其他建筑业	E50	440000	广东省	74016	808549100	0.403821	48.9397	47028452	10999	72326	0.34471	0.324888	34.33	0
000018	2017	7	25	6497124981	3.84046e+08	1.34462	0.055471	2.21113e+06	11667845186	9407678316	0.806291	0.039081	建筑装饰和其他建筑业	E50	440000	广东省	80932	897052300	0.39342	51.1222	47133264	11169	79183	0.370273	0.237624	34.36	0
000018	2018	0	26	2426987687	-1719764439	1.22695	0.013096	5.63078e+06	9603455935	9337887714	0.972347	-0.161698	建筑装饰和其他建筑业	E50	440000	广东省	86412	972777700	0.383902	52.3936	49042140	11346	88636	0.310574	0.250362	34.36	0
000019	2009	5	17	1.84142e+08	-9.86519e+06	2.11978	0.145364	666800	623356758	2.58016e+08	0.413914	-0.017078	酒、饮料和精制茶制造业	C15	440000	广东省	41166	394825600	0.458216	30.919	38241320	9638	36469	0.317635	0.0301142	27.84	1
000019	2010	5	18	2.29797e+08	8.98539e+06	2.9937	0.061567	1.86882e+06	658468840	2.85527e+08	0.433623	0.01402	酒、饮料和精制茶制造业	C15	440000	广东省	44736	460130600	0.466448	33.4187	48449160	10441	40432	0.13577	0.0624829	26.33	1
000019	2011	1	19	3.1823e+08	9.64324e+06	1.5603	0.411354	1800048	1061964235	1.72088e+08	0.162047	0.01121	酒、饮料和精制茶制造业	C15	440000	广东省	50807	532102800	0.463249	35.7521	54988584	10504.8	45060	0.0357828	0.0360508	19.09	1
000019	2012	4	20	3.1079e+08	7.40639e+07	1.74472	0.304925	3.25015e+06	1222994596	2.16824e+08	0.177289	0.064827	酒、饮料和精制茶制造业	C15	440000	广东省	54095	570679177	0.452269	40.4011	57123712	10594	50278	0	0.0364938	19.09	1
000019	2013	12	21	4.38319e+08	4.52142e+07	1.55239	0.192819	8.57808e+06	1336638587	3.24954e+08	0.243113	0.035329	酒、饮料和精制茶制造业	C15	440000	广东省	58833	624747900	0.438997	41.2315	59207052	10644	53318	0	0.036421	19.09	1
000019	2014	10	22	3.68121e+08	1.41262e+07	2.01812	0.231115	6.43962e+06	1154612268	1.60974e+08	0.139418	0.012384	酒、饮料和精制茶制造业	C15	440000	广东省	63469	678098500	0.429792	44.0952	58884636	10724	59481	0.0346437	0.0180509	19.09	1
000019	2015	10	23	3.38225e+08	-4.29606e+07	4.45204	0.139104	4.22984e+06	1060458757	1.03321e+08	0.09743	-0.038789	酒、饮料和精制茶制造业	C15	440000	广东省	67503	728125500	0.415581	47.6901	54274784	10849	65788	0	0.0269093	19.09	1
000020	2009	0	17	5.08263e+08	4.15459e+06	2.25017	0.03588	0	7.5678e+08	5.04816e+08	0.667058	0.006904	计算机、通信和其他电子设备制造业	C39	440000	广东省	41166	394825600	0.458216	30.919	38241320	9638	36469	0.334395	0.134503	41.14	0
000020	2010	0	18	7.4558e+08	9.17726e+06	2.13249	0.102821	200000	7.25894e+08	4.5933e+08	0.632778	0.012379	计算机、通信和其他电子设备制造业	C39	440000	广东省	44736	460130600	0.466448	33.4187	48449160	10441	40432	0.372572	0.217365	41.14	0
000020	2011	0	19	8.75778e+08	1.03745e+07	1.54565	0.161201	60000	6.68386e+08	3.91446e+08	0.58566	0.014882	计算机、通信和其他电子设备制造业	C39	440000	广东省	50807	532102800	0.463249	35.7521	54988584	10504.8	45060	0.434906	0.115789	41.14	0
000020	2012	1	20	7.23891e+08	3.2419e+06	1.73404	0.147068	0	681645094	4.01464e+08	0.588963	0.004803	计算机、通信和其他电子设备制造业	C39	440000	广东省	54095	570679177	0.452269	40.4011	57123712	10594	50278	0.401108	0.123567	41.14	0
000020	2013	0	21	6.26821e+08	-6.5174e+06	1.75043	0.06933	1652600	7.31348e+08	4.57685e+08	0.62581	-0.009225	计算机、通信和其他电子设备制造业	C39	440000	广东省	58833	624747900	0.438997	41.2315	59207052	10644	53318	0.443782	0.120906	41.14	0
000020	2015	0	23	4.99456e+08	-4.20085e+06	6.16779	0.547924	1691800	1154989593	8.41052e+08	0.72819	-0.003625	计算机、通信和其他电子设备制造业	C39	440000	广东省	67503	728125500	0.415581	47.6901	54274784	10849	65788	0.58371	0.0943762	41.14	0
000020	2019	6	27	7.21557e+08	5.46005e+06	4.23141	0.059667	534380	6.14164e+08	284735850	0.463615	0.008869	计算机、通信和其他电子设备制造业	C39	440000	广东省	94172	1076710700	0.365915	52.2094	43476296	11521	98889	0.15897	0.205031	42.13	0
000021	2009	25	16	13405312857	2.65937e+08	2.35889	0.302921	4.71821e+06	5428294599	1475490699	0.271815	0.051364	计算机、通信和其他电子设备制造业	C39	440000	广东省	41166	394825600	0.458216	30.919	38241320	9638	36469	0.0810431	0.142219	49.64	1
000021	2010	29	17	20771541038	356341820	2.6498	0.216001	9.89133e+06	6666538140	2188202706	0.328237	0.058925	计算机、通信和其他电子设备制造业	C39	440000	广东省	44736	460130600	0.466448	33.4187	48449160	10441	40432	0.112675	0.168137	49.64	1
000021	2011	29	18	18630380585	220142572	1.23651	0.216581	5637600	10336754642	6016129693	0.582013	0.025894	计算机、通信和其他电子设备制造业	C39	440000	广东省	50807	532102800	0.463249	35.7521	54988584	10504.8	45060	0.467179	0.084675	49.64	1
000021	2012	28	19	16399516863	8.45215e+06	1.20187	0.182532	5363536	10181363679	6025130748	0.59178	0.000824	计算机、通信和其他电子设备制造业	C39	440000	广东省	54095	570679177	0.452269	40.4011	57123712	10594	50278	0.487843	0.0738881	49.64	1
000021	2013	41	20	15039531963	1.58875e+08	1.18318	0.163342	5683148	13726551759	8765406113	0.638573	0.013291	计算机、通信和其他电子设备制造业	C39	440000	广东省	58833	624747900	0.438997	41.2315	59207052	10644	53318	0.505802	0.109344	44.51	1
000021	2014	41	21	16444164971	160556177	1.38056	0.133135	7.36165e+06	14450420809	9391399357	0.649905	0.011396	计算机、通信和其他电子设备制造业	C39	440000	广东省	63469	678098500	0.429792	44.0952	58884636	10724	59481	0.512654	0.115038	44.51	1
000021	2015	69	22	15361814755	1.8066e+08	1.87361	0.158582	6.91556e+07	14337515272	9131834480	0.636919	0.012551	计算机、通信和其他电子设备制造业	C39	440000	广东省	67503	728125500	0.415581	47.6901	54274784	10849	65788	0.517895	0.0686235	44.51	1
000023	2009	0	25	7.80131e+08	2.4433e+07	1.64378	0.070035	0	1075220290	7.61289e+08	0.708031	0.023841	房屋建筑业	E47	440000	广东省	41166	394825600	0.458216	30.919	38241320	9638	36469	0.195309	0.314978	33.81	0
000023	2010	0	26	9.19614e+08	1.30528e+07	1.6475	0.078941	0	9.38521e+08	6.21128e+08	0.661815	0.012985	房屋建筑业	E47	440000	广东省	44736	460130600	0.466448	33.4187	48449160	10441	40432	0.264308	0.297548	31.31	0
000023	2011	0	27	8.00148e+08	9.1002e+06	1.3105	0.145968	479962	1093571443	7.48332e+08	0.684301	0.008956	房屋建筑业	E47	440000	广东省	50807	532102800	0.463249	35.7521	54988584	10504.8	45060	0.297573	0.289823	31.44	0
000023	2012	0	28	8.77949e+08	5.1311e+06	1.30908	0.1789	10000	1219044948	811657572	0.665814	0.004437	非金属矿物制品业	C30	440000	广东省	54095	570679177	0.452269	40.4011	57123712	10594	50278	0.256324	0.333026	29.99	0
000023	2013	0	29	1069538387	11822530	1.50438	0.085561	80000	1344913500	9.29866e+08	0.691395	0.009222	非金属矿物制品业	C30	440000	广东省	58833	624747900	0.438997	41.2315	59207052	10644	53318	0.172449	0.434146	30.13	0
000023	2014	0	30	1092355142	1.50664e+07	2.20872	0.058275	132599	1474001953	1049438615	0.711966	0.010689	非金属矿物制品业	C30	440000	广东省	63469	678098500	0.429792	44.0952	58884636	10724	59481	0.189679	0.431515	30.13	0
000023	2016	0	32	1009960352	1.58285e+07	3.61081	0.095279	1.71611e+06	1513965159	1058360941	0.699066	0.010279	非金属矿物制品业	C30	440000	广东省	74016	808549100	0.403821	48.9397	47028452	10999	72326	0.195274	0.413543	15.13	0
000024	2009	1	16	10137701049	1754465851	1.2315	0.183219	19038698	47897160497	29595124020	0.617889	0.04112	房地产业	K70	440000	广东省	41166	394825600	0.458216	30.919	38241320	9638	36469	0.148093	0.26018	40.38	1
000024	2010	0	17	13782425231	2483986973	1.04216	0.149028	13728792	59818240763	38672324357	0.646497	0.046121	房地产业	K70	440000	广东省	44736	460130600	0.466448	33.4187	48449160	10441	40432	0.186698	0.272525	40.38	1
000024	2011	0	18	15111366642	3312954510	1.02314	0.171464	1876900	79666494368	55389500669	0.695267	0.047503	房地产业	K70	440000	广东省	50807	532102800	0.463249	35.7521	54988584	10504.8	45060	0.232151	0.269189	40.38	1
000024	2012	0	19	25296762154	4277519103	1.08639	0.16684	1.63521e+07	109197000000	79757963683	0.730403	0.045297	房地产业	K70	440000	广东省	54095	570679177	0.452269	40.4011	57123712	10594	50278	0.150947	0.369135	40.38	1
000024	2013	0	20	32567813858	5508314166	0.984305	0.180809	3.38e+07	134040000000	95123279785	0.709661	0.045292	房地产业	K70	440000	广东省	58833	624747900	0.438997	41.2315	59207052	10644	53318	0.158922	0.369708	40.38	1
000024	2014	2	21	43385058201	5509850462	1.06186	0.151278	4.36596e+07	151692000000	107946000000	0.711609	0.038566	房地产业	K70	440000	广东省	63469	678098500	0.429792	44.0952	58884636	10724	59481	0.188232	0.335285	40.38	1
000025	2009	7	16	4.32676e+08	8.12351e+06	4.20681	0.118361	0	6.11487e+08	4.16408e+08	0.680975	0.013252	综合	S90	440000	广东省	41166	394825600	0.458216	30.919	38241320	9638	36469	0.242227	0.0560867	66.22	1
000025	2010	4	17	3.86348e+08	3.92231e+06	3.67262	0.106951	0	5.99556e+08	3.99758e+08	0.666757	0.006478	批发业	F51	440000	广东省	44736	460130600	0.466448	33.4187	48449160	10441	40432	0.225273	0.0543848	66.22	1
000025	2011	11	18	4.03282e+08	1.2502e+06	2.5733	0.097998	4643360	5.70693e+08	3.69312e+08	0.647128	0.002137	批发业	F51	440000	广东省	50807	532102800	0.463249	35.7521	54988584	10504.8	45060	0.0831837	0.0438439	66.22	1
000025	2012	1	19	4.19643e+08	971919	2.52887	0.085509	0	644911292	4.4385e+08	0.688234	0.001599	批发业	F51	440000	广东省	54095	570679177	0.452269	40.4011	57123712	10594	50278	0.367308	0.0860331	66.22	1
000025	2013	4	20	4.86729e+08	3.01798e+06	3.15196	0.090109	0	7.00998e+08	4.97283e+08	0.709393	0.004485	批发业	F51	440000	广东省	58833	624747900	0.438997	41.2315	59207052	10644	53318	0.345179	0.085616	66.22	1
000025	2014	6	21	4.64988e+08	8.56621e+06	3.1684	0.099272	0	8.06325e+08	6.03994e+08	0.749071	0.011357	批发业	F51	440000	广东省	63469	678098500	0.429792	44.0952	58884636	10724	59481	0.314163	0.0400832	66.22	1
000025	2015	7	22	3.03727e+08	4.2738e+07	13.8027	0.08487	371850	1168667927	2.9008e+08	0.248214	0.043279	批发业	F51	440000	广东省	67503	728125500	0.415581	47.6901	54274784	10849	65788	0	0.0332668	51.09	1
000026	2009	5	16	1237397879	7.07505e+07	1.63616	0.062799	803000	1523936984	7.88717e+08	0.517553	0.047722	专用设备制造业	C35	440000	广东省	41166	394825600	0.458216	30.919	38241320	9638	36469	0.423246	0.0555343	44.69	1
000026	2010	9	17	1780754431	9.40185e+07	1.55778	0.251773	5.64726e+06	2436539054	1148973105	0.471559	0.047478	零售业	F52	440000	广东省	44736	460130600	0.466448	33.4187	48449160	10441	40432	0.373355	0.0676444	41.49	1
000026	2012	22	19	3023962527	1.1566e+08	1.23596	0.042209	5.17613e+06	3326763825	1877678602	0.564416	0.03621	零售业	F52	440000	广东省	54095	570679177	0.452269	40.4011	57123712	10594	50278	0.438319	0.0671609	41.49	1
000026	2013	37	20	3103496962	1.30125e+08	1.34069	0.030253	3.61059e+06	3558702591	2019883000	0.56759	0.037797	零售业	F52	440000	广东省	58833	624747900	0.438997	41.2315	59207052	10644	53318	0.336155	0.0651965	41.49	1
000026	2014	42	21	3278142786	1.46103e+08	1.56319	0.031407	10344542	3657781647	2021301360	0.552603	0.040492	零售业	F52	440000	广东省	63469	678098500	0.429792	44.0952	58884636	10724	59481	0.308766	0.0435254	41.49	1
000026	2015	48	22	3162196213	1.22044e+08	1.80954	0.150091	1.08896e+07	4246670045	1943839720	0.457733	0.03088	零售业	F52	440000	广东省	67503	728125500	0.415581	47.6901	54274784	10849	65788	0.254124	0.0409664	41.49	1
000026	2016	49	23	2993864561	1.10375e+08	1.66699	0.106676	1.72345e+07	4004897563	1629949373	0.406989	0.026752	零售业	F52	440000	广东省	74016	808549100	0.403821	48.9397	47028452	10999	72326	0.303064	0.0572611	37.15	1
000027	2009	0	16	11388673058	2317582394	1.12743	0.121422	4.7677e+08	30249838684	14565325274	0.481501	0.077726	电力、热力生产和供应业	D44	440000	广东省	41166	394825600	0.458216	30.919	38241320	9638	36469	0.174126	0.0288022	63.74	1
000027	2010	3	17	12464711090	1615936990	1.05431	0.094251	6.41671e+08	29069959284	12654786606	0.435322	0.054482	电力、热力生产和供应业	D44	440000	广东省	44736	460130600	0.466448	33.4187	48449160	10441	40432	0.144421	0.0355643	63.74	1
000027	2011	5	18	14387018543	1182848413	0.974652	0.137415	4.03773e+08	31509083747	14588126426	0.462982	0.039051	电力、热力生产和供应业	D44	440000	广东省	50807	532102800	0.463249	35.7521	54988584	10504.8	45060	0.141818	0.0539984	63.74	1
000027	2012	4	19	12828482290	1136475669	0.946113	0.151575	5.05391e+08	32359212808	14810361577	0.457686	0.035588	电力、热力生产和供应业	D44	440000	广东省	54095	570679177	0.452269	40.4011	57123712	10594	50278	0.150195	0.047441	63.74	1
000027	2013	1	20	12350782449	1736630977	0.953276	0.12018	5.83537e+08	33393505287	14554052999	0.435835	0.052823	电力、热力生产和供应业	D44	440000	广东省	58833	624747900	0.438997	41.2315	59207052	10644	53318	0.153118	0.039731	47.82	1
000027	2014	24	21	12506042318	2336102467	1.08623	0.151593	5.57407e+08	38441387697	18086802548	0.470503	0.065041	电力、热力生产和供应业	D44	440000	广东省	63469	678098500	0.429792	44.0952	58884636	10724	59481	0.13248	0.0555365	47.82	1
000027	2015	16	22	11129982965	2057692711	1.08757	0.165403	2.77674e+08	58067427403	33199554534	0.571741	0.042643	电力、热力生产和供应业	D44	440000	广东省	67503	728125500	0.415581	47.6901	54274784	10849	65788	0.233214	0.0459721	47.82	1
000027	2016	60	23	11318112180	1406635479	1.03957	0.094227	4.3477e+08	60862186185	36034527627	0.592068	0.023655	电力、热力生产和供应业	D44	440000	广东省	74016	808549100	0.403821	48.9397	47028452	10999	72326	0.240574	0.0534017	47.82	1
000027	2017	76	24	15545854866	8.45059e+08	0.990965	0.094729	7.4361e+07	77230930148	52508333189	0.679887	0.012239	电力、热力生产和供应业	D44	440000	广东省	80932	897052300	0.39342	51.1222	47133264	11169	79183	0.269917	0.041643	47.82	1
000027	2018	89	25	18527395542	7.16387e+08	0.921597	0.095977	6.11199e+07	85073895249	57590249378	0.676944	0.008828	电力、热力生产和供应业	D44	440000	广东省	86412	972777700	0.383902	52.3936	49042140	11346	88636	0.276723	0.0451541	47.82	1
000027	2019	111	26	20817004466	1829139470	0.90672	0.080197	1.13845e+08	96112048125	62527194966	0.650566	0.020191	电力、热力生产和供应业	D44	440000	广东省	94172	1076710700	0.365915	52.2094	43476296	11521	98889	0.203477	0.0457344	47.82	1
000028	2009	12	16	10949936872	1.9826e+08	2.23379	0.109643	7.59678e+06	5233489407	4355358306	0.832209	0.043201	医药制造业	C27	440000	广东省	41166	394825600	0.458216	30.919	38241320	9638	36469	0.186145	0.551898	38.33	1
000028	2010	14	17	13064428149	2.64224e+08	2.21618	0.108276	8.42774e+06	6306793006	5175347645	0.820599	0.045654	批发业	F51	440000	广东省	44736	460130600	0.466448	33.4187	48449160	10441	40432	0.159427	0.563283	38.33	1
000028	2011	16	18	15130338572	3.27815e+08	1.54746	0.118397	1.35779e+07	7665759761	6238959118	0.813874	0.046923	批发业	F51	440000	广东省	50807	532102800	0.463249	35.7521	54988584	10504.8	45060	0.25215	0.470695	38.33	1
000028	2012	14	19	18011759178	4.83682e+08	1.8117	0.099049	5.72278e+07	9295839940	7456788727	0.802164	0.056987	批发业	F51	440000	广东省	54095	570679177	0.452269	40.4011	57123712	10594	50278	0.190409	0.466621	38.33	1
000028	2013	18	20	21199466399	5.34219e+08	1.90759	0.099291	2.34654e+07	11057896941	8741259877	0.790499	0.052493	批发业	F51	440000	广东省	58833	624747900	0.438997	41.2315	59207052	10644	53318	0.248234	0.449535	38.33	1
000028	2014	10	21	23954331028	6.69841e+08	1.68908	0.066585	3.15349e+07	12828941541	7977726104	0.621854	0.056085	批发业	F51	440000	广东省	63469	678098500	0.429792	44.0952	58884636	10724	59481	0.121417	0.428514	51	1
000028	2017	11	24	41263629119	1156738846	1.53214	0.164409	2.6854e+07	22343643528	12416140771	0.55569	0.052988	批发业	F51	440000	广东省	80932	897052300	0.39342	51.1222	47133264	11169	79183	0.0712934	0.406988	56.06	1
000029	2009	0	16	7.50182e+08	2.02174e+07	2.65909	0.111522	0	3361110324	2145481682	0.638325	0.007186	房地产业	K70	440000	广东省	41166	394825600	0.458216	30.919	38241320	9638	36469	0.202905	0.264216	63.55	1
000029	2010	0	17	1021055700	8.47714e+07	1.95196	0.109869	0	3379090178	2079303706	0.615344	0.025154	房地产业	K70	440000	广东省	44736	460130600	0.466448	33.4187	48449160	10441	40432	0.317098	0.184639	63.55	1
000029	2011	0	18	1026396105	1.01199e+08	1.52234	0.100419	0	3236127046	1835820425	0.567289	0.030596	房地产业	K70	440000	广东省	50807	532102800	0.463249	35.7521	54988584	10504.8	45060	0.0987666	0.113771	63.55	1
000029	2012	0	19	1030148729	1.06855e+08	1.65477	0.124897	0	3712770828	2205659331	0.594074	0.030691	房地产业	K70	440000	广东省	54095	570679177	0.452269	40.4011	57123712	10594	50278	0.254698	0.129244	63.55	1
000029	2013	0	20	2116482685	2.28318e+08	1.44702	0.123196	0	4215099297	2480094662	0.588383	0.057599	房地产业	K70	440000	广东省	58833	624747900	0.438997	41.2315	59207052	10644	53318	0.198622	0.166618	63.55	1
000029	2014	0	21	2132311223	2.98058e+08	2.01744	0.153167	0	4375098314	2341993318	0.535301	0.069395	房地产业	K70	440000	广东省	63469	678098500	0.429792	44.0952	58884636	10724	59481	0.14373	0.157399	63.55	1
000029	2015	0	22	2163365575	3.01069e+08	3.39056	0.27985	0	4179937121	1976489324	0.472851	0.070384	房地产业	K70	440000	广东省	67503	728125500	0.415581	47.6901	54274784	10849	65788	0.125756	0.183274	63.55	1
000030	2013	46	20	5227802390	5.90379e+08	1.07846	0.043448	2.15678e+07	7110347412	2862417623	0.402571	0.088246	其他制造业	C41	220000	吉林省	47428	130464000	0.462453	14.6379	1.07302e+06	2751.28	42846	0.0553468	0.222833	24.31	1
000030	2014	84	21	5010012326	6.72414e+08	1.37481	0.077527	5.81414e+07	7271114435	2508871951	0.345046	0.093511	汽车制造业	C36	220000	吉林省	50160	138031400	0.465465	15.1779	1.23486e+06	2752.38	46516	0.0403967	0.199583	24.31	1
000030	2015	56	22	4331513542	5.24946e+08	1.4322	0.114121	1.83438e+07	8085376947	2780460894	0.343888	0.068368	汽车制造业	C36	220000	吉林省	51086	140631300	0.434615	15.7048	936220	2753.32	51558	0.0197888	0.179959	24.41	1
000030	2019	35	26	10063808026	8.83237e+08	1.08321	0.106321	5.11628e+07	12920598875	5466923381	0.423117	0.0718	汽车制造业	C36	220000	吉林省	43475	117268200	0.285484	17.1814	871740	2691	73813	0.0231158	0.284151	24.41	1
000031	2009	1	16	2013539571	3.75896e+08	2.04649	0.100412	673360	13287262534	6824250026	0.513593	0.03366	房地产业	K70	440000	广东省	41166	394825600	0.458216	30.919	38241320	9638	36469	0.252874	0.0563762	50.65	1
000031	2010	1	17	2113572540	5.54598e+08	1.25619	0.123949	673360	20173630451	14042402057	0.696077	0.032175	房地产业	K70	440000	广东省	44736	460130600	0.466448	33.4187	48449160	10441	40432	0.37145	0.107616	50.65	1
000031	2011	3	18	5541073484	7.32559e+08	0.993079	0.11738	3.13836e+06	32602592973	25484767135	0.781679	0.027431	房地产业	K70	440000	广东省	50807	532102800	0.463249	35.7521	54988584	10504.8	45060	0.300058	0.236176	50.65	1
000031	2012	4	19	7944889640	6.80476e+08	1.00955	0.167725	773360	34838562067	27263449446	0.782565	0.02018	房地产业	K70	440000	广东省	54095	570679177	0.452269	40.4011	57123712	10594	50278	0.270147	0.254943	50.65	1
000031	2013	4	20	10178640141	9.19186e+08	0.944796	0.14413	7.27157e+06	40602717174	31632320891	0.779069	0.024317	房地产业	K70	440000	广东省	58833	624747900	0.438997	41.2315	59207052	10644	53318	0.338349	0.257561	50.65	1
000031	2014	9	21	9040833229	9.02808e+08	1.10103	0.156125	778250	46311473256	35646435466	0.769711	0.020775	房地产业	K70	440000	广东省	63469	678098500	0.429792	44.0952	58884636	10724	59481	0.355454	0.257123	50.65	1
000031	2015	13	22	13499542724	1001222298	1.26024	0.167253	9290000	55321650993	44235748544	0.79961	0.019703	房地产业	K70	440000	广东省	67503	728125500	0.415581	47.6901	54274784	10849	65788	0.337034	0.274907	45.67	1
000031	2018	15	25	14119575135	2004363639	0.946159	0.130806	1.15125e+07	91171929972	77412144528	0.849079	0.024015	房地产业	K70	440000	广东省	86412	972777700	0.383902	52.3936	49042140	11346	88636	0.284407	0.317203	47.27	1
000032	2009	24	16	1246685245	4.83441e+07	1.84523	0.234958	1.09605e+06	1438267290	6.44549e+08	0.448143	0.03455	计算机、通信和其他电子设备制造业	C39	440000	广东省	41166	394825600	0.458216	30.919	38241320	9638	36469	0.0139056	0.339772	42.23	1
000032	2010	22	17	1494850910	4.817e+07	1.99217	0.182977	1.41697e+06	1489448927	6.87788e+08	0.461773	0.032906	计算机、通信和其他电子设备制造业	C39	440000	广东省	44736	460130600	0.466448	33.4187	48449160	10441	40432	0	0.376057	42.02	1
000032	2011	32	18	1722032885	4.48824e+07	1.29817	0.172337	2.10197e+06	1574218095	7.04717e+08	0.447662	0.026702	计算机、通信和其他电子设备制造业	C39	440000	广东省	50807	532102800	0.463249	35.7521	54988584	10504.8	45060	0.139498	0.237973	42.02	1
000032	2012	20	19	1516874573	1.78982e+08	1.38493	0.206264	2.13984e+06	1692009584	6.4353e+08	0.380335	0.109596	计算机、通信和其他电子设备制造业	C39	440000	广东省	54095	570679177	0.452269	40.4011	57123712	10594	50278	0.0125768	0.28732	42.02	1
000032	2013	21	20	1625440937	1.50108e+07	1.66853	0.160479	1.96984e+06	1501408867	4.86381e+08	0.32395	0.009401	计算机、通信和其他电子设备制造业	C39	440000	广东省	58833	624747900	0.438997	41.2315	59207052	10644	53318	0.0160383	0.220978	42.02	1
000032	2014	18	21	3070822904	9.58697e+07	1.38646	0.131462	1.33908e+06	2766920133	1274829323	0.460739	0.044921	计算机、通信和其他电子设备制造业	C39	440000	广东省	63469	678098500	0.429792	44.0952	58884636	10724	59481	0.061709	0.307855	42.02	1
000032	2015	2	22	1970057506	4.94614e+07	3.33473	0.245518	2.50391e+07	2125737188	6.17238e+08	0.290364	0.020219	批发业	F51	440000	广东省	67503	728125500	0.415581	47.6901	54274784	10849	65788	0.044267	0.145803	49.18	1
000033	2009	0	16	6.19572e+07	-2.40416e+07	5.16069	0.082742	0	4.97385e+08	2.13644e+08	0.429536	-0.049971	住宿业	H61	440000	广东省	41166	394825600	0.458216	30.919	38241320	9638	36469	0.293535	0.00805175	15.19	0
000033	2010	0	17	7.14999e+07	4.16994e+06	3.84756	0.172466	0	527082704	2.36035e+08	0.447815	0.008126	住宿业	H61	440000	广东省	44736	460130600	0.466448	33.4187	48449160	10441	40432	0.324427	0.00836198	13.83	0
000033	2011	0	18	7.248e+07	2.81572e+06	2.74164	0.150964	0	5.15934e+08	222071126	0.430425	0.005399	住宿业	H61	440000	广东省	50807	532102800	0.463249	35.7521	54988584	10504.8	45060	0.298488	0.00696511	13.83	0
000033	2012	0	19	6.70097e+07	-2.54741e+07	3.42313	0.03077	120000	4.69706e+08	201317271	0.428603	-0.05169	住宿业	H61	440000	广东省	54095	570679177	0.452269	40.4011	57123712	10594	50278	0.27464	0.00834996	13.83	0
000033	2013	0	20	8.02833e+07	3.48621e+06	2.76942	0.129916	0	5.64942e+08	2.93067e+08	0.518756	0.006739	住宿业	H61	440000	广东省	58833	624747900	0.438997	41.2315	59207052	10644	53318	0.39602	0.00746842	13.83	0
000034	2011	0	18	433686989	1.66022e+07	7.01394	0.246108	1120000	2.07619e+08	1.22314e+08	0.589127	0.083742	综合	S90	440000	广东省	50807	532102800	0.463249	35.7521	54988584	10504.8	45060	0	0.339066	21.88	0
000034	2012	0	19	4.57289e+08	4.01479e+06	7.73003	0.158248	510000	1.93552e+08	1.04232e+08	0.538522	0.020015	综合	S90	440000	广东省	54095	570679177	0.452269	40.4011	57123712	10594	50278	0.0443196	0.274824	21.88	0
000034	2013	0	20	5.33059e+08	1.67669e+07	4.51891	0.155077	650000	3.78211e+08	2.72124e+08	0.719504	0.05865	综合	S90	440000	广东省	58833	624747900	0.438997	41.2315	59207052	10644	53318	0.0140292	0.643849	21.88	0
000034	2014	0	21	5.09056e+08	6.14712e+07	5.69751	0.063256	1240000	4.61668e+08	2.96031e+08	0.641221	0.146381	综合	S90	440000	广东省	63469	678098500	0.429792	44.0952	58884636	10724	59481	0.00440469	0.512577	21.88	0
000034	2015	0	22	4.58063e+08	2.13632e+07	21.8187	0.255233	20000	4.48008e+08	2.61008e+08	0.582597	0.046969	综合	S90	440000	广东省	67503	728125500	0.415581	47.6901	54274784	10849	65788	0	0.499137	21.88	0
000034	2016	34	23	40531123501	4.02784e+08	1.38382	0.062975	5.39537e+07	17037169576	14386496361	0.844418	0.046071	批发业	F51	440000	广东省	74016	808549100	0.403821	48.9397	47028452	10999	72326	0.342247	0.419223	23.66	0
000034	2018	6	25	81858054493	5.16027e+08	1.10427	0.03766	6.76028e+07	25985451950	22138961700	0.851975	0.020535	批发业	F51	440000	广东省	86412	972777700	0.383902	52.3936	49042140	11346	88636	0.404699	0.375395	23.66	0
000034	2019	9	26	86803376390	7.01657e+08	1.21523	0.104527	7.20174e+07	29420902442	25046035352	0.851301	0.025328	批发业	F51	440000	广东省	94172	1076710700	0.365915	52.2094	43476296	11521	98889	0.400876	0.363957	23.66	0
000035	2014	88	20	5.509e+08	1.75016e+08	1.57862	0.09067	7.58137e+06	3272286231	1650104044	0.504266	0.065959	生态保护和环境治理业	N77	320000	江苏省	81874	650883200	0.414252	47.8713	34980320	7960.06	60867	0.256166	0.110556	21.29	0
000035	2015	120	21	8.25399e+08	2.28195e+08	2.13405	0.04549	2.88053e+07	4399024386	2548646970	0.579366	0.059493	生态保护和环境治理业	N77	320000	江苏省	87995	701163800	0.399285	48.4096	33729768	7976.3	66196	0.353487	0.107623	21.29	0
000035	2016	82	22	9.805e+08	211724505	1.7705	0.032373	5.55929e+07	5998494257	3936032536	0.65617	0.040726	生态保护和环境治理业	N77	320000	江苏省	96887	773882800	0.393537	48.1554	32595840	7999	71574	0.290106	0.0921818	32.29	0
000035	2018	132	24	1846883070	2.22298e+08	1.40173	0.034885	5.79073e+07	8808911186	5514397312	0.626002	0.026247	生态保护和环境治理业	N77	320000	江苏省	115168	925954000	0.387918	49.1268	40821044	8051	84688	0.154376	0.227125	29.82	0
000035	2019	97	25	18587094375	7.69553e+08	1.04151	0.058468	1.15322e+08	47296911052	35593426971	0.752553	0.027432	生态保护和环境治理业	N77	320000	江苏省	123607	996315200	0.379652	48.8498	37537352	8070	96527	0.366085	0.124271	16.2	0
000036	2010	0	16	1115387300	3.0381e+08	1.53698	0.40547	1155456	4175156268	2000232873	0.47908	0.083314	房地产业	K70	440000	广东省	44736	460130600	0.466448	33.4187	48449160	10441	40432	0.0718536	0.146501	31.32	0
000036	2011	0	17	5.06729e+08	9.81739e+07	1.12352	0.279178	200000	3862281777	1563335285	0.40477	0.024429	房地产业	K70	440000	广东省	50807	532102800	0.463249	35.7521	54988584	10504.8	45060	0.0750851	0.0928232	31.32	0
000036	2012	0	18	3.4812e+08	8.63352e+07	1.34948	0.289091	670000	4267243631	1836185679	0.430298	0.02124	房地产业	K70	440000	广东省	54095	570679177	0.452269	40.4011	57123712	10594	50278	0.152323	0.0547719	31.32	0
000036	2013	0	19	1.92608e+08	1.14888e+08	1.1669	0.295369	420000	4195887408	1659404996	0.395484	0.02715	房地产业	K70	440000	广东省	58833	624747900	0.438997	41.2315	59207052	10644	53318	0.0691153	0.0439668	31.32	0
000036	2014	0	20	205269204	3.01352e+07	1.57105	0.048411	430000	4568926337	2075581408	0.454282	0.006876	房地产业	K70	440000	广东省	63469	678098500	0.429792	44.0952	58884636	10724	59481	0.247761	0.0254987	31.32	0
000036	2015	0	21	4.09028e+08	9.46954e+07	2.15061	0.184043	430000	6463740838	3780738598	0.584915	0.017166	房地产业	K70	440000	广东省	67503	728125500	0.415581	47.6901	54274784	10849	65788	0.317231	0.124958	31.24	0
000037	2009	0	15	1867829758	1.2001e+08	1.28021	0.072334	4.37693e+08	4926596325	2870704542	0.582695	0.024214	电力、热力生产和供应业	D44	440000	广东省	41166	394825600	0.458216	30.919	38241320	9638	36469	0.522698	0.0182165	18.61	1
000037	2010	0	16	1601730465	-1.23433e+08	1.10192	0.112027	9.71213e+08	5278954350	3346495999	0.633932	-0.024189	电力、热力生产和供应业	D44	440000	广东省	44736	460130600	0.466448	33.4187	48449160	10441	40432	0.624821	0.019017	17.67	1
000037	2011	0	17	2415817730	9.03161e+06	0.957894	0.115413	1292207296	5452746683	3564935690	0.653787	0.001683	电力、热力生产和供应业	D44	440000	广东省	50807	532102800	0.463249	35.7521	54988584	10504.8	45060	0.6037	0.050095	16.72	1
000037	2012	0	18	1265445768	-2.35004e+08	1.04005	0.095167	8.52345e+08	5536067730	3813256446	0.688802	-0.040805	电力、热力生产和供应业	D44	440000	广东省	54095	570679177	0.452269	40.4011	57123712	10594	50278	0.582789	0.0208138	16.72	1
000037	2013	0	19	1110427750	7.33792e+07	1.02674	0.098902	7.88999e+08	5440291369	3640511816	0.669176	0.01337	电力、热力生产和供应业	D44	440000	广东省	58833	624747900	0.438997	41.2315	59207052	10644	53318	0.552353	0.0236538	16.72	1
000037	2014	0	20	1234101548	-4.21632e+08	1.39052	0.11243	5.11638e+08	5056415825	3678268635	0.727446	-0.080336	电力、热力生产和供应业	D44	440000	广东省	63469	678098500	0.429792	44.0952	58884636	10724	59481	0.547402	0.0789424	16.72	1
000037	2015	0	21	1345018211	-829324497	2.13088	0.221912	3.57865e+08	4579853736	4030942931	0.880147	-0.172126	电力、热力生产和供应业	D44	440000	广东省	67503	728125500	0.415581	47.6901	54274784	10849	65788	0.672794	0.0825514	15.28	1
000039	2009	207	17	20475507000	1080711000	1.33728	0.117685	142583000	37358383000	21531752000	0.576357	0.030055	金属制品业	C33	440000	广东省	41166	394825600	0.458216	30.919	38241320	9638	36469	0.261415	0.186275	24.82	1
000039	2010	385	18	51768316000	2850859000	1.57297	0.070153	93685000	54130649000	34923949000	0.645179	0.062321	金属制品业	C33	440000	广东省	44736	460130600	0.466448	33.4187	48449160	10441	40432	0.225777	0.251094	25	1
000039	2011	401	19	64125053000	3658938000	1.07048	0.101974	267349000	64361714000	42748042000	0.664184	0.061758	金属制品业	C33	440000	广东省	50807	532102800	0.463249	35.7521	54988584	10504.8	45060	0.226897	0.206442	25.54	1
000039	2012	529	20	54334057000	1930430000	1.06301	0.06981	136545000	62992380000	40875223000	0.648892	0.030316	金属制品业	C33	440000	广东省	54095	570679177	0.452269	40.4011	57123712	10594	50278	0.207647	0.170999	53.73	1
000039	2013	623	21	57874411000	2634498000	1.09597	0.057592	156475000	72605972000	48109844000	0.662616	0.038857	金属制品业	C33	440000	广东省	58833	624747900	0.438997	41.2315	59207052	10644	53318	0.206678	0.163566	53.73	1
000039	2014	548	22	70070855000	3033928000	1.16523	0.03344	370087000	87776181000	60494066000	0.689185	0.037834	金属制品业	C33	440000	广东省	63469	678098500	0.429792	44.0952	58884636	10724	59481	0.254623	0.183463	53.52	1
000039	2015	660	23	58685804000	2271961000	1.1072	0.030527	338538000	106763000000	71268295000	0.667536	0.023357	金属制品业	C33	440000	广东省	67503	728125500	0.415581	47.6901	54274784	10849	65788	0.38959	0.125564	48.03	1
000039	2016	504	24	51111652000	734983000	1.01499	0.050866	530383000	124615000000	85479956000	0.685954	0.006345	金属制品业	C33	440000	广东省	74016	808549100	0.403821	48.9397	47028452	10999	72326	0.343081	0.124329	55.44	1
000039	2017	753	25	76299930000	3158415000	1.08098	0.041674	472626000	130604000000	87366945000	0.668943	0.024751	金属制品业	C33	440000	广东省	80932	897052300	0.39342	51.1222	47133264	11169	79183	0.302115	0.142613	58.02	1
000039	2018	723	26	93497622000	4068455000	0.944346	0.066292	386822000	158884000000	106481000000	0.670181	0.028108	金属制品业	C33	440000	广东省	86412	972777700	0.383902	52.3936	49042140	11346	88636	0.28743	0.0958726	58	1
000039	2019	924	27	85815341000	2510113000	0.951001	0.050317	893366000	172108000000	117070000000	0.680212	0.015167	金属制品业	C33	440000	广东省	94172	1076710700	0.365915	52.2094	43476296	11521	98889	0.281658	0.0892877	58.12	1
000040	2009	0	15	6.96718e+08	5.02207e+07	1.7718	0.098973	0	2831794511	1815461232	0.641099	0.019353	综合	S90	440000	广东省	41166	394825600	0.458216	30.919	38241320	9638	36469	0.245216	0.280548	19.8	0
000040	2010	0	16	777211706	9.23868e+07	1.60691	0.305876	0	2283416351	1399942969	0.613091	0.035769	房地产业	K70	440000	广东省	44736	460130600	0.466448	33.4187	48449160	10441	40432	0.129849	0.356885	19.8	1
000040	2011	0	17	8.1737e+08	1.40478e+08	1.33211	0.191033	0	1888141595	9.02498e+08	0.477982	0.067351	房地产业	K70	440000	广东省	50807	532102800	0.463249	35.7521	54988584	10504.8	45060	0	0.319953	19.8	0
000040	2012	0	18	8.60887e+08	1.94099e+08	1.42068	0.059664	0	2868350341	1703566131	0.593918	0.081615	房地产业	K70	440000	广东省	54095	570679177	0.452269	40.4011	57123712	10594	50278	0.148901	0.229377	19.8	0
000040	2013	0	19	815110766	1.02865e+08	1.17623	0.074675	10000	3960575985	2708091621	0.683762	0.030126	房地产业	K70	440000	广东省	58833	624747900	0.438997	41.2315	59207052	10644	53318	0.283115	0.263956	19.8	0
000040	2014	0	20	1036534230	5.31737e+07	1.4208	0.102717	0	4269813106	3001258571	0.702902	0.012886	房地产业	K70	440000	广东省	63469	678098500	0.429792	44.0952	58884636	10724	59481	0.172584	0.338919	19.8	0
000040	2015	0	21	1665729176	6.20446e+07	1.83098	0.377771	0	6768909271	5443332114	0.804167	0.011241	房地产业	K70	440000	广东省	67503	728125500	0.415581	47.6901	54274784	10849	65788	0.442464	0.228279	29.88	0
000040	2016	0	22	3773501706	1.75339e+08	1.10993	0.487525	5484400	17287967225	6324044572	0.365806	0.014577	房地产业	K70	440000	广东省	74016	808549100	0.403821	48.9397	47028452	10999	72326	0.227765	0.121732	30.98	0
000040	2017	12	23	8131025320	5.3994e+08	1.19119	0.344807	8.38102e+06	28903531697	17344066585	0.600067	0.023378	土木工程建筑业	E48	440000	广东省	80932	897052300	0.39342	51.1222	47133264	11169	79183	0.260401	0.144459	30.98	0
000040	2018	85	24	8676289465	1126438187	0.920839	0.216168	1.52972e+07	34423044803	19851862468	0.576703	0.035576	电力、热力生产和供应业	D44	440000	广东省	86412	972777700	0.383902	52.3936	49042140	11346	88636	0.195615	0.1954	38.99	0
000040	2019	161	25	6805761616	-957130872	0.831874	0.021217	3.12323e+07	30987232191	17466675344	0.563673	-0.029265	电力、热力生产和供应业	D44	440000	广东省	94172	1076710700	0.365915	52.2094	43476296	11521	98889	0.189724	0.160119	39.04	0
000042	2009	0	15	2040726694	2.67353e+08	1.50512	0.210485	1.10712e+07	6480719812	4408980955	0.680323	0.044449	房地产业	K70	440000	广东省	41166	394825600	0.458216	30.919	38241320	9638	36469	0.288548	0.255786	29.75	1
000042	2010	0	16	1447342604	3.62024e+08	1.26053	0.193015	2.31774e+06	6789912513	4404927899	0.648746	0.05456	房地产业	K70	440000	广东省	44736	460130600	0.466448	33.4187	48449160	10441	40432	0.229532	0.213655	29.75	1
000042	2011	0	17	1916803020	3.19094e+08	1.10686	0.129667	0	7147626392	4619027874	0.646232	0.045789	房地产业	K70	440000	广东省	50807	532102800	0.463249	35.7521	54988584	10504.8	45060	0.242318	0.223931	29.75	1
000042	2012	0	18	2698263136	4.1188e+08	1.25418	0.135977	21739.2	7516712221	4614624634	0.613915	0.056134	房地产业	K70	440000	广东省	54095	570679177	0.452269	40.4011	57123712	10594	50278	0.248912	0.140955	29.75	1
000042	2013	0	19	2212983840	4.05502e+08	1.38289	0.171954	18049.6	7998173392	4931210008	0.616542	0.052273	房地产业	K70	440000	广东省	58833	624747900	0.438997	41.2315	59207052	10644	53318	0.196926	0.136675	28.49	0
000042	2014	0	20	3032802716	3.05619e+08	1.24944	0.070177	74574.2	16196337802	12895535299	0.796201	0.025263	房地产业	K70	440000	广东省	63469	678098500	0.429792	44.0952	58884636	10724	59481	0.245735	0.305748	28.83	0
000042	2015	0	21	5047823963	3.99852e+08	1.2424	0.091848	641395	24621393457	19005208234	0.771898	0.019584	房地产业	K70	440000	广东省	67503	728125500	0.415581	47.6901	54274784	10849	65788	0.285249	0.348075	47.35	0
000045	2009	0	15	4.88073e+08	3.80155e+07	4.07943	0.126271	642857	8.02563e+08	3.09317e+08	0.385411	0.055564	纺织业	C17	440000	广东省	41166	394825600	0.458216	30.919	38241320	9638	36469	0.157289	0.098997	59.14	1
000045	2010	12	16	6.37802e+08	4.07093e+07	2.54866	0.252314	1.02011e+07	1655422298	3.09453e+08	0.186933	0.033124	纺织业	C17	440000	广东省	44736	460130600	0.466448	33.4187	48449160	10441	40432	0.0596337	0.028404	54.27	1
000045	2011	15	17	7.12894e+08	4.89156e+07	1.67396	0.256504	1.32583e+07	1808226906	4.38598e+08	0.242557	0.028245	综合	S90	440000	广东省	50807	532102800	0.463249	35.7521	54988584	10504.8	45060	0.110606	0.0307358	54.26	1
000045	2012	13	18	8.45114e+08	-8.09889e+07	1.31927	0.120803	1.15269e+07	1880660667	5.77649e+08	0.307152	-0.04391	批发业	F51	440000	广东省	54095	570679177	0.452269	40.4011	57123712	10594	50278	0.127696	0.0674742	54.26	1
000045	2013	3	19	1131098580	4.72226e+07	1.35145	0.330994	1.50601e+07	2851759736	5.53913e+08	0.194236	0.019957	批发业	F51	440000	广东省	58833	624747900	0.438997	41.2315	59207052	10644	53318	0.0701321	0.0490821	46.21	1
000045	2014	4	20	1210952549	-1.13591e+08	1.73926	0.38906	1.66884e+07	2822783502	6.26534e+08	0.221956	-0.040035	批发业	F51	440000	广东省	63469	678098500	0.429792	44.0952	58884636	10724	59481	0.0529018	0.0687839	46.21	1
000045	2015	10	21	1226746792	8.49723e+06	2.39025	0.252125	2.14209e+07	2969394979	7.94825e+08	0.267673	0.002903	计算机、通信和其他电子设备制造业	C39	440000	广东省	67503	728125500	0.415581	47.6901	54274784	10849	65788	0.0585528	0.0861213	46.21	1
000048	2012	1	18	1453353017	3.02632e+07	2.71981	0.260802	969600	1211733976	7.17854e+08	0.592418	0.024476	农副食品加工业	C13	440000	广东省	54095	570679177	0.452269	40.4011	57123712	10594	50278	0.124	0.126603	24.1	0
000048	2013	0	19	1565306163	-9.9382e+06	3.81837	0.149847	1.26269e+06	1330565567	846855603	0.636463	-0.007818	农副食品加工业	C13	440000	广东省	58833	624747900	0.438997	41.2315	59207052	10644	53318	0.149691	0.149387	26.36	0
000048	2014	4	20	2144412617	1.20169e+08	2.7284	0.353006	7.12499e+06	1982938749	1378268058	0.695063	0.072533	农副食品加工业	C13	440000	广东省	63469	678098500	0.429792	44.0952	58884636	10724	59481	0.0804465	0.275484	26.36	0
000048	2015	0	21	2302017620	2.09776e+08	7.75998	0.452259	6.60329e+06	1940801275	1138455503	0.58659	0.106927	农副食品加工业	C13	440000	广东省	67503	728125500	0.415581	47.6901	54274784	10849	65788	0.0494201	0.140599	28.54	0
000049	2009	24	14	9.16292e+08	-3.95303e+07	2.02589	0.098742	226766	6.54664e+08	4.80752e+08	0.734349	-0.062425	电气机械及器材制造业	C38	440000	广东省	41166	394825600	0.458216	30.919	38241320	9638	36469	0.130928	0.475031	50.45	1
000049	2010	44	15	1316018484	8.76732e+07	4.9052	0.119746	600000	8.50322e+08	5.72052e+08	0.672747	0.11651	电气机械及器材制造业	C38	440000	广东省	44736	460130600	0.466448	33.4187	48449160	10441	40432	0.0728193	0.456184	48.65	1
000049	2011	69	16	2246320152	1.57033e+08	2.70457	0.063201	2.23081e+06	1419285854	9.91893e+08	0.698867	0.138379	电气机械及器材制造业	C38	440000	广东省	50807	532102800	0.463249	35.7521	54988584	10504.8	45060	0.0944176	0.454215	48.65	1
000049	2012	124	17	3195230919	1.7073e+08	2.99792	0.098335	5.06543e+06	1861265599	1397056147	0.750595	0.104086	电气机械及器材制造业	C38	440000	广东省	54095	570679177	0.452269	40.4011	57123712	10594	50278	0.113394	0.516731	47.31	1
000049	2013	158	18	4402498844	2.75037e+08	3.65583	0.064316	3.25882e+06	3371093018	2718721125	0.806481	0.105129	电气机械及器材制造业	C38	440000	广东省	58833	624747900	0.438997	41.2315	59207052	10644	53318	0.179866	0.483374	45.68	1
000049	2014	96	19	6389598040	3.12881e+08	2.12573	0.052525	2.2903e+06	4675603417	3757120777	0.803558	0.077766	电气机械及器材制造业	C38	440000	广东省	63469	678098500	0.429792	44.0952	58884636	10724	59481	0.357029	0.346681	45.23	1
000049	2015	135	20	8434185180	3.08095e+08	4.07295	0.120495	2.00682e+06	3402574473	2204771244	0.647971	0.076278	电气机械及器材制造业	C38	440000	广东省	67503	728125500	0.415581	47.6901	54274784	10849	65788	0.0727727	0.477255	45.23	1
000049	2018	116	23	17249233753	5.25615e+08	1.41053	0.030633	1.22501e+07	8822025314	6557381730	0.743297	0.063939	电气机械及器材制造业	C38	440000	广东省	86412	972777700	0.383902	52.3936	49042140	11346	88636	0.154312	0.502447	45.23	1
000049	2019	109	24	18442687582	6.69838e+08	1.63025	0.053051	1.20758e+07	8770155403	5908903567	0.673751	0.076152	电气机械及器材制造业	C38	440000	广东省	94172	1076710700	0.365915	52.2094	43476296	11521	98889	0.119819	0.478537	44.8	1
000050	2009	134	26	2190447604	-3.09901e+08	1.14439	0.176676	1.33283e+07	6476071723	4377387464	0.675933	-0.053899	计算机、通信和其他电子设备制造业	C39	440000	广东省	41166	394825600	0.458216	30.919	38241320	9638	36469	0.47421	0.0844995	45.62	1
000050	2010	123	27	3454211508	140605462	1.41608	0.092472	89898769	7971514291	5480834561	0.687552	0.019464	计算机、通信和其他电子设备制造业	C39	440000	广东省	44736	460130600	0.466448	33.4187	48449160	10441	40432	0.410177	0.140808	45.62	1
000050	2011	136	28	4614967219	257435132	1.08107	0.074663	328359178	8052164501	5133254608	0.6375	0.032132	计算机、通信和其他电子设备制造业	C39	440000	广东省	50807	532102800	0.463249	35.7521	54988584	10504.8	45060	0.346688	0.12707	45.62	1
000050	2012	213	29	4333544367	137560832	1.19044	0.058903	209567987	7803188441	4747076450	0.608351	0.017065	计算机、通信和其他电子设备制造业	C39	440000	广东省	54095	570679177	0.452269	40.4011	57123712	10594	50278	0.312801	0.122987	45.62	1
000050	2013	324	30	4519377681	285538393	1.40083	0.119746	181822632	7976761304	4691036842	0.588088	0.03619	计算机、通信和其他电子设备制造业	C39	440000	广东省	58833	624747900	0.438997	41.2315	59207052	10644	53318	0.249012	0.180412	45.62	1
000050	2014	401	31	9322363339	686930624	1.4243	0.051625	383538111	15692498583	7131382946	0.454445	0.049973	计算机、通信和其他电子设备制造业	C39	440000	广东省	63469	678098500	0.429792	44.0952	58884636	10724	59481	0.0966703	0.180157	25.76	1
000050	2015	509	32	10530002724	555573174	1.4144	0.339083	585431080	21628692218	8380358043	0.387465	0.029773	计算机、通信和其他电子设备制造业	C39	440000	广东省	67503	728125500	0.415581	47.6901	54274784	10849	65788	0.0758252	0.195693	25.76	1
000050	2017	1088	34	14012500490	8.07204e+08	1.44314	0.140209	5.34372e+08	29652260560	15177463414	0.511848	0.031451	计算机、通信和其他电子设备制造业	C39	440000	广东省	80932	897052300	0.39342	51.1222	47133264	11169	79183	0.225615	0.173953	20.81	1
000050	2018	1474	35	28911543961	9.83879e+08	0.932635	0.061368	1019927049	60036990054	34032259410	0.566855	0.017143	计算机、通信和其他电子设备制造业	C39	440000	广东省	86412	972777700	0.383902	52.3936	49042140	11346	88636	0.250974	0.128732	19.02	1
000050	2019	1470	36	30281970068	8.29365e+08	1.09082	0.049185	6.78274e+08	65451008434	38743783948	0.591951	0.013218	计算机、通信和其他电子设备制造业	C39	440000	广东省	94172	1076710700	0.365915	52.2094	43476296	11521	98889	0.293605	0.123136	19.02	1
000055	2009	23	15	9.12979e+08	3.69369e+07	2.48905	0.142178	5.35937e+06	1482814012	7.68404e+08	0.518206	0.025665	金属制品业	C33	440000	广东省	41166	394825600	0.458216	30.919	38241320	9638	36469	0.249526	0.207231	10.04	0
000055	2010	31	16	1161933356	4.82861e+07	2.13967	0.23548	5537950	1991161159	8.96833e+08	0.450407	0.027799	金属制品业	C33	440000	广东省	44736	460130600	0.466448	33.4187	48449160	10441	40432	0.199381	0.203432	9.09	0
000055	2011	23	17	1348776367	5.93801e+07	1.49188	0.138757	1988650	2163325598	1011268488	0.46746	0.028586	金属制品业	C33	440000	广东省	50807	532102800	0.463249	35.7521	54988584	10504.8	45060	0.178891	0.22574	9.09	0
000055	2012	22	18	1397901425	6.44324e+06	1.59402	0.103173	6275756	2327802890	1169482163	0.502397	0.002869	金属制品业	C33	440000	广东省	54095	570679177	0.452269	40.4011	57123712	10594	50278	0.0781724	0.279391	9.09	0
000055	2013	34	19	1747620846	8.14008e+07	1.75116	0.109725	1.81586e+06	2599557543	1383485365	0.5322	0.03304	金属制品业	C33	440000	广东省	58833	624747900	0.438997	41.2315	59207052	10644	53318	0.141947	0.325507	9.09	0
000055	2014	41	20	1938324436	9.26893e+07	2.17292	0.028022	2.34018e+06	3662719900	2362185272	0.644927	0.029602	金属制品业	C33	440000	广东省	63469	678098500	0.429792	44.0952	58884636	10724	59481	0.300323	0.282484	9.09	0
000055	2015	38	21	2550467495	6.82154e+07	2.50963	0.055495	2.24639e+06	4464147811	3130104727	0.701165	0.016788	金属制品业	C33	440000	广东省	67503	728125500	0.415581	47.6901	54274784	10849	65788	0.324441	0.291597	9.09	0
000055	2016	16	22	4203866174	655990432	1.84302	0.137884	7.57196e+06	6787051278	4484737928	0.660779	0.116608	金属制品业	C33	440000	广东省	74016	808549100	0.403821	48.9397	47028452	10999	72326	0.222949	0.312133	8.72	0
000055	2017	19	23	2947470814	1151047222	1.3761	0.122129	6.58248e+06	7625422689	4386483486	0.575245	0.159729	金属制品业	C33	440000	广东省	80932	897052300	0.39342	51.1222	47133264	11169	79183	0.198019	0.216993	8.72	0
000055	2018	24	24	3048680152	2246164572	0.903842	0.089709	5.68194e+06	10658854134	5463666512	0.512594	0.245694	金属制品业	C33	440000	广东省	86412	972777700	0.383902	52.3936	49042140	11346	88636	0.131532	0.17132	10.08	0
000055	2019	53	25	3005749559	3.46762e+08	0.943638	0.063788	7.61677e+06	11369964580	6138759491	0.53991	0.031483	金属制品业	C33	440000	广东省	94172	1076710700	0.365915	52.2094	43476296	11521	98889	0.111796	0.167628	10.22	0
000056	2009	0	16	2.2694e+07	-1.35346e+07	2.02828	0.012863	0	1451667226	1316573275	0.906939	-0.010501	零售业	F52	440000	广东省	41166	394825600	0.458216	30.919	38241320	9638	36469	0.179104	0.424804	13.7	0
000056	2014	0	21	9.89387e+07	-5.42799e+08	0.983125	0.001661	0	7871959542	4946448540	0.628363	-0.069256	房地产业	K70	440000	广东省	63469	678098500	0.429792	44.0952	58884636	10724	59481	0.274567	0.0223812	13.7	0
000056	2015	0	22	2.68288e+08	3.8345e+07	1.48268	0.013176	0	7995714299	2996005847	0.374701	0.004833	房地产业	K70	440000	广东省	67503	728125500	0.415581	47.6901	54274784	10849	65788	0.139575	0.0156716	21.49	0
000058	2009	0	13	2.89691e+08	-3.12567e+08	3.32268	0.356851	0	1359490387	253008380	0.186105	-0.212715	租赁业	L71	440000	广东省	41166	394825600	0.458216	30.919	38241320	9638	36469	0	0.0837	30.24	1
000058	2010	0	14	3.92386e+08	6.35471e+07	2.52962	0.390663	0	1466272626	2.92686e+08	0.199613	0.044977	租赁业	L71	440000	广东省	44736	460130600	0.466448	33.4187	48449160	10441	40432	0	0.091879	30.24	1
000058	2012	0	16	4.63808e+08	5.52626e+07	1.75727	0.260317	870280	1740697285	3.68319e+08	0.211593	0.032371	商务服务业	L72	440000	广东省	54095	570679177	0.452269	40.4011	57123712	10594	50278	0	0.101354	30.24	1
000058	2013	44	17	5.97358e+08	7.27989e+07	1.82337	0.157191	1.11783e+06	2134940598	6.99132e+08	0.327471	0.037567	商务服务业	L72	440000	广东省	58833	624747900	0.438997	41.2315	59207052	10644	53318	0.0327878	0.182879	30.25	1
000058	2014	57	18	681343921	7.86742e+07	2.07437	0.143646	1.55459e+06	2659717718	1164348642	0.437772	0.032817	商务服务业	L72	440000	广东省	63469	678098500	0.429792	44.0952	58884636	10724	59481	0.0711529	0.144071	30.24	1
000059	2009	0	12	2885499251	2.07361e+08	1.27538	0.032267	930000	22053843612	15496613562	0.702672	0.010684	石油加工、炼焦及核燃料加工业	C25	210000	辽宁省	35239	152124900	0.455259	20.6211	3.07688e+06	4319	30523	0.559199	0.191852	51.14	1
000059	2010	0	13	23927330309	4.12658e+08	1.22589	0.087352	3.80357e+06	26536417786	19919127319	0.750634	0.016985	石油加工、炼焦及核燃料加工业	C25	210000	辽宁省	42355	184572700	0.476196	21.9564	3.8992e+06	4374.9	34437	0.478904	0.227931	51.14	1
000059	2011	0	14	37557034132	8.42002e+08	1.05528	0.067816	4.29321e+06	28536360951	20989965899	0.735552	0.030578	石油加工、炼焦及核燃料加工业	C25	210000	辽宁省	50760	222267000	0.481247	23.6341	4598764	4383	38154	0.431782	0.219458	51.14	1
000059	2012	4	15	36008701061	1.99334e+07	1.02403	0.122686	2.49102e+07	32753278379	25364825412	0.774421	0.00065	石油加工、炼焦及核燃料加工业	C25	210000	辽宁省	56649	248464300	0.467072	23.5984	4703771	4389	41858	0.454141	0.122398	51.14	1
000059	2013	12	16	41557911422	-1.61987e+08	0.956381	0.092958	4.78651e+06	28444026904	21212780036	0.745773	-0.005294	石油加工、炼焦及核燃料加工业	C25	210000	辽宁省	61996.2	272132200	0.459713	24.1049	4.49906e+06	4390	45505	0.529961	0.0479257	51.14	1
000059	2014	4	17	43945163774	-1486095773	1.13612	0.143663	6.01949e+06	34597604045	25117406830	0.725987	-0.047146	石油加工、炼焦及核燃料加工业	C25	210000	辽宁省	65201.2	286265800	0.442136	24.751	4857891	4391	48190	0.456143	0.0854679	50.86	1
000060	2009	4	15	7551146322	5.19942e+08	3.04444	0.119664	8002139	11647009390	6920968679	0.594227	0.053104	有色金属冶炼及压延加工业	C32	440000	广东省	41166	394825600	0.458216	30.919	38241320	9638	36469	0.258596	0.0990532	31.73	1
000060	2010	26	16	9620688083	9.49988e+08	3.06206	0.08404	1.92887e+07	14570879434	8943608282	0.6138	0.072469	有色金属冶炼及压延加工业	C32	440000	广东省	44736	460130600	0.466448	33.4187	48449160	10441	40432	0.241861	0.149717	31.73	1
000060	2011	42	17	18634032298	1093597489	1.73397	0.065313	3.60263e+07	14042400232	7380474483	0.525585	0.07644	有色金属冶炼及压延加工业	C32	440000	广东省	50807	532102800	0.463249	35.7521	54988584	10504.8	45060	0.246443	0.0639929	31.73	1
000060	2012	37	18	18399547351	5.33992e+08	1.82193	0.068189	3.78006e+07	14073180901	6980124927	0.495988	0.037986	有色金属冶炼及压延加工业	C32	440000	广东省	54095	570679177	0.452269	40.4011	57123712	10594	50278	0.231215	0.0533652	31.73	1
000060	2013	55	19	21117720747	4.21062e+08	1.45758	0.070834	3.58574e+07	14449665051	8112437188	0.561427	0.029525	有色金属冶炼及压延加工业	C32	440000	广东省	58833	624747900	0.438997	41.2315	59207052	10644	53318	0.341051	0.0522483	31.73	1
000060	2014	30	20	24574117124	5.5073e+08	1.91697	0.046285	4.56897e+07	14215785395	7687861877	0.540798	0.038464	有色金属冶炼及压延加工业	C32	440000	广东省	63469	678098500	0.429792	44.0952	58884636	10724	59481	0.301564	0.0421941	31.73	1
000060	2015	26	21	16937923670	2.60721e+08	2.35813	0.063471	8.08678e+07	15882835627	7992857326	0.503239	0.017324	有色金属冶炼及压延加工业	C32	440000	广东省	67503	728125500	0.415581	47.6901	54274784	10849	65788	0.253316	0.0352618	29.58	1
000060	2016	57	22	15059114291	3.41911e+08	1.96924	0.067831	6.90285e+07	16969105941	8753158555	0.515829	0.020815	有色金属冶炼及压延加工业	C32	440000	广东省	74016	808549100	0.403821	48.9397	47028452	10999	72326	0.308934	0.0468355	29.58	1
000060	2017	128	23	18966588411	1093552476	1.79676	0.113641	5.046e+07	18868841946	8463287930	0.448532	0.061028	有色金属冶炼及压延加工业	C32	440000	广东省	80932	897052300	0.39342	51.1222	47133264	11169	79183	0.240017	0.0462745	27.51	1
000060	2019	135	25	22800522837	8.71388e+08	1.19608	0.096714	6.88428e+07	20320601647	8956772252	0.440773	0.043759	有色金属冶炼及压延加工业	C32	440000	广东省	94172	1076710700	0.365915	52.2094	43476296	11521	98889	0.208236	0.0505029	27.51	1
000061	2009	1	15	1245954900	1.56483e+08	1.6363	0.306989	5.46619e+07	7011003579	3543012309	0.50535	0.023772	批发业	F51	440000	广东省	41166	394825600	0.458216	30.919	38241320	9638	36469	0.194045	0.0172462	21.52	1
000061	2010	0	16	1370820363	2.79411e+08	1.90441	0.347961	4.3496e+07	9112759008	5334923888	0.585435	0.034658	批发业	F51	440000	广东省	44736	460130600	0.466448	33.4187	48449160	10441	40432	0.240462	0.0304422	21.52	1
000061	2011	5	17	1795680889	2.61439e+08	1.465	0.188869	1.04789e+08	9468941885	5347794658	0.564772	0.028139	批发业	F51	440000	广东省	50807	532102800	0.463249	35.7521	54988584	10504.8	45060	0.277109	0.0288617	21.52	1
000061	2012	8	18	1681976908	104973617	1.33246	0.141834	9.38222e+07	10616638777	6296164474	0.593047	0.010443	商务服务业	L72	440000	广东省	54095	570679177	0.452269	40.4011	57123712	10594	50278	0.36046	0.0526352	24.68	1
000061	2013	2	19	2168633755	2.15869e+08	1.54158	0.119301	1.13405e+08	12223389832	6109682611	0.499835	0.018903	商务服务业	L72	440000	广东省	58833	624747900	0.438997	41.2315	59207052	10644	53318	0.324865	0.0521905	24.31	1
000061	2014	3	20	1648246571	1.35401e+08	2.10185	0.074583	9.51986e+07	13805158178	7648954013	0.554065	0.010404	商务服务业	L72	440000	广东省	63469	678098500	0.429792	44.0952	58884636	10724	59481	0.277887	0.0629444	24.76	1
000061	2015	0	21	1736650723	4.42668e+07	2.4055	0.072142	1.25582e+08	16131480258	10046731842	0.622803	0.002957	商务服务业	L72	440000	广东省	67503	728125500	0.415581	47.6901	54274784	10849	65788	0.3491	0.0753082	26.76	1
000062	2009	0	15	2196908952	2.03064e+08	1.46314	0.222896	258736	2749102692	1055247761	0.383852	0.06356	租赁业	L71	440000	广东省	41166	394825600	0.458216	30.919	38241320	9638	36469	0.189153	0.0588084	74.96	0
000062	2010	1	16	4.4679e+08	1.76991e+08	1.2531	0.180372	2500000	3826243934	2033020957	0.531336	0.053835	租赁业	L71	440000	广东省	44736	460130600	0.466448	33.4187	48449160	10441	40432	0.356093	0.0519034	74.96	0
000062	2011	2	17	6.83337e+08	4.95531e+07	1.11262	0.104245	6.50221e+06	4663795674	2893982260	0.620521	0.011673	租赁业	L71	440000	广东省	50807	532102800	0.463249	35.7521	54988584	10504.8	45060	0.366976	0.177649	74.96	0
000062	2012	3	18	1558965273	2.82895e+08	1.48454	0.170945	0	4997949379	3397977503	0.679874	0.05856	商务服务业	L72	440000	广东省	54095	570679177	0.452269	40.4011	57123712	10594	50278	0.302024	0.275065	74.96	0
000062	2013	0	19	2075835124	4.06031e+08	2.21066	0.113703	841390	4873478785	2870336255	0.588971	0.082264	商务服务业	L72	440000	广东省	58833	624747900	0.438997	41.2315	59207052	10644	53318	0.133272	0.391637	74.96	0
000062	2014	0	20	2668292318	4.71453e+08	2.91249	0.163235	1784980	4046140048	1666716191	0.411927	0.105712	商务服务业	L72	440000	广东省	63469	678098500	0.429792	44.0952	58884636	10724	59481	0.147919	0.160105	74.96	0
000062	2015	17	21	2033650651	3.7371e+08	4.39817	0.205551	8123950	6182360312	2503419027	0.404929	0.073072	商务服务业	L72	440000	广东省	67503	728125500	0.415581	47.6901	54274784	10849	65788	0.176278	0.100406	70.76	0
000062	2016	1	22	5544599007	4.39804e+08	3.19188	0.129454	1.37874e+07	6922645147	2840556831	0.410328	0.06712	商务服务业	L72	440000	广东省	74016	808549100	0.403821	48.9397	47028452	10999	72326	0.232446	0.0996138	70.76	0
000062	2017	5	23	8297880908	456713727	2.346	0.131801	1.64617e+07	8565499642	4090761190	0.477586	0.058976	批发业	F51	440000	广东省	80932	897052300	0.39342	51.1222	47133264	11169	79183	0.284096	0.0801705	70.76	0
000062	2018	5	24	11799716612	7.69569e+08	1.66624	0.130633	1.163e+07	10301894440	5156576099	0.500546	0.080865	批发业	F51	440000	广东省	86412	972777700	0.383902	52.3936	49042140	11346	88636	0.336188	0.0609196	70.76	0
000063	2009	5923	12	60272563000	2695661000	1.75293	0.205961	299519000	68342322000	50393456000	0.737368	0.045226	计算机、通信和其他电子设备制造业	C39	440000	广东省	41166	394825600	0.458216	30.919	38241320	9638	36469	0.106858	0.349261	33.87	0
000063	2010	5348	13	70263874000	3476482000	1.50267	0.17712	1341613000	84152357000	59190359000	0.703371	0.045595	计算机、通信和其他电子设备制造业	C39	440000	广东省	44736	460130600	0.466448	33.4187	48449160	10441	40432	0.0986036	0.33561	32.45	0
000063	2011	4697	14	86254456000	2243093000	1.24541	0.196094	2368710000	105368000000	79079339000	0.750505	0.023671	计算机、通信和其他电子设备制造业	C39	440000	广东省	50807	532102800	0.463249	35.7521	54988584	10504.8	45060	0.172007	0.333599	30.76	0
000063	2012	3759	15	84219358000	-2604621000	1.08256	0.210893	0	107446000000	84807576000	0.789302	-0.024478	计算机、通信和其他电子设备制造业	C39	440000	广东省	54095	570679177	0.452269	40.4011	57123712	10594	50278	0.176028	0.304344	30.76	0
000063	2013	2676	16	75233724000	1433636000	1.17343	0.201023	0	100079000000	76453808000	0.763931	0.013816	计算机、通信和其他电子设备制造业	C39	440000	广东省	58833	624747900	0.438997	41.2315	59207052	10644	53318	0.179604	0.277449	30.78	0
000063	2014	4626	17	81471275000	2727730000	1.27458	0.162221	0	106214000000	79921692000	0.752458	0.026445	计算机、通信和其他电子设备制造业	C39	440000	广东省	63469	678098500	0.429792	44.0952	58884636	10724	59481	0.198069	0.310049	30.78	0
000063	2015	5563	18	100186000000	3740270000	1.22932	0.220168	0	120894000000	77545292000	0.641433	0.032938	计算机、通信和其他电子设备制造业	C39	440000	广东省	67503	728125500	0.415581	47.6901	54274784	10849	65788	0.115174	0.304843	30.59	0
000063	2016	7273	19	101233000000	-1407869000	1.1494	0.212155	0	141641000000	100756000000	0.711347	-0.010567	计算机、通信和其他电子设备制造业	C39	440000	广东省	74016	808549100	0.403821	48.9397	47028452	10999	72326	0.142264	0.317888	30.35	0
000063	2017	6187	20	108815000000	5386342000	1.60913	0.209147	3019138000	143962000000	98582068000	0.684777	0.037719	计算机、通信和其他电子设备制造业	C39	440000	广东省	80932	897052300	0.39342	51.1222	47133264	11169	79183	0.123096	0.299839	30.34	0
000065	2009	0	25	1874091894	4.66037e+07	2.72731	0.370521	4630000	2338500038	1801953735	0.77056	0.020502	土木工程建筑业	E48	110000	北京市	70452	121530300	0.189507	15.5142	5.33415e+06	1755	57779	0.0427625	0.671741	55.55	1
000065	2010	0	26	1829156289	4.97195e+07	2.30079	0.44553	192000	1953165293	1379894495	0.706491	0.02317	土木工程建筑业	E48	110000	北京市	73856	141135800	0.195839	15.2659	6982928	1961.9	65158	0	0.660371	54.41	1
000065	2011	2	27	2632356665	8.52956e+07	1.593	0.441493	1036440	2330135574	1686321060	0.723701	0.039827	土木工程建筑业	E48	110000	北京市	81658	162519300	0.187596	15.3663	7679756	2018.6	75482	0	0.699989	54.41	1
000065	2012	2	28	1660357038	1.43164e+08	1.24573	0.311787	0	3189577968	2412345444	0.756321	0.051874	土木工程建筑业	E48	110000	北京市	87475	178794000	0.184252	15.5233	7447913	2069.3	84742	0.0174631	0.728508	54.41	1
000065	2013	0	29	2958256941	1.95969e+08	1.46898	0.453283	300000	3982520674	3018459433	0.757927	0.054648	土木工程建筑业	E48	110000	北京市	94647.9	198008100	0.178623	15.0929	7.454e+06	2114.8	93006	0.0125516	0.713092	54.41	1
000065	2014	7	30	3024100750	2.24323e+08	1.69399	0.396039	0	4917983849	3736832242	0.75983	0.050407	土木工程建筑业	E48	110000	北京市	99995	213308300	0.17565	14.9231	7.93579e+06	2151.6	102268	0.070971	0.663156	54.41	1
000065	2016	18	32	8761923444	5.2832e+08	1.65818	0.2838	9.13191e+06	12148177175	8487277322	0.698646	0.050319	土木工程建筑业	E48	110000	北京市	118198	256691300	0.156869	15.5327	6437974	2173	119928	0.0405281	0.636979	43.17	1
000065	2017	15	33	9730031617	5.43169e+08	1.3618	0.362139	5.3976e+06	11464595733	7340103151	0.640241	0.046006	土木工程建筑业	E48	110000	北京市	128994	280149400	0.152561	15.5444	6.58798e+06	2170.7	131700	0.10407	0.516557	43.17	1
000065	2018	40	34	9981409796	6.17805e+08	1.09289	0.365383	3.541e+06	11447974208	6839163344	0.597413	0.053927	土木工程建筑业	E48	110000	北京市	140211	303199800	0.140421	14.9183	7257056	2154	145766	0.105995	0.475064	43.17	1
000065	2019	7	35	11060172817	7.39566e+08	1.06663	0.197628	4.431e+06	14746104215	9292062385	0.630137	0.056468	土木工程建筑业	E48	110000	北京市	164220	353712800	0.119902	14.7074	7418308	2154	166803	0.103654	0.480235	43.17	1
000066	2009	45	12	22673139489	6.47319e+08	1.02285	0.082635	6.0319e+07	27445435405	19214600325	0.700102	0.042262	计算机、通信和其他电子设备制造业	C39	440000	广东省	41166	394825600	0.458216	30.919	38241320	9638	36469	0.0500958	0.514987	47.82	1
000066	2010	38	13	83444429082	8.34655e+08	1.02979	0.051874	1.48442e+08	32924764426	22206014452	0.674447	0.027651	计算机、通信和其他电子设备制造业	C39	440000	广东省	44736	460130600	0.466448	33.4187	48449160	10441	40432	0.106792	0.481671	53.92	1
000066	2011	38	14	76467965366	4.74429e+08	0.951821	0.074368	9.75573e+07	32800295565	22577757268	0.68834	0.014337	计算机、通信和其他电子设备制造业	C39	440000	广东省	50807	532102800	0.463249	35.7521	54988584	10504.8	45060	0.0891124	0.421542	53.92	1
000066	2012	39	15	79751624598	9.54517e+07	0.935517	0.089528	2.55606e+08	39183620436	28938013481	0.738523	0.002652	计算机、通信和其他电子设备制造业	C39	440000	广东省	54095	570679177	0.452269	40.4011	57123712	10594	50278	0.0755475	0.400972	53.92	1
000066	2013	59	16	77858636643	-7.6287e+08	0.906399	0.072524	2.62301e+08	39225526461	30537476434	0.77851	-0.019459	计算机、通信和其他电子设备制造业	C39	440000	广东省	58833	624747900	0.438997	41.2315	59207052	10644	53318	0.0901873	0.386916	53.92	1
000066	2014	40	17	77205375636	-3.39799e+08	0.978179	0.081978	2.24757e+08	40551722167	32082642365	0.791154	-0.008519	计算机、通信和其他电子设备制造业	C39	440000	广东省	63469	678098500	0.429792	44.0952	58884636	10724	59481	0.0635139	0.402469	53.92	1
000066	2016	87	19	69128164932	2.14633e+08	1.17034	0.120846	2.83873e+08	40860876598	31355727405	0.767378	0.005345	计算机、通信和其他电子设备制造业	C39	440000	广东省	74016	808549100	0.403821	48.9397	47028452	10999	72326	0.0331598	0.0183951	53.92	1
000066	2017	240	20	9506838836	696084778	1.77388	0.193642	1.42312e+08	15201583869	7643000837	0.502777	0.020749	计算机、通信和其他电子设备制造业	C39	440000	广东省	80932	897052300	0.39342	51.1222	47133264	11169	79183	0.169088	0.165579	40.91	1
000066	2018	171	21	10009483497	1056365602	1.38523	0.200141	1.6251e+08	16002223273	9351797341	0.584406	0.067707	计算机、通信和其他电子设备制造业	C39	440000	广东省	86412	972777700	0.383902	52.3936	49042140	11346	88636	0.204134	0.178722	40.75	1
000066	2019	224	22	10843784577	1165863878	2.44883	0.176186	5.99922e+08	21670712650	13019968898	0.600809	0.060487	计算机、通信和其他电子设备制造业	C39	440000	广东省	94172	1076710700	0.365915	52.2094	43476296	11521	98889	0.284333	0.178015	40.59	1
000068	2009	0	12	5.35e+08	-1926370073	6.29049	0.060659	21404253	7.0145e+08	5.2513e+08	0.748636	-0.998602	计算机、通信和其他电子设备制造业	C39	440000	广东省	41166	394825600	0.458216	30.919	38241320	9638	36469	0.285124	0.0326026	22.45	1
000068	2013	0	16	7.21757e+08	-3.72014e+07	9.0204	0.012929	0	5.91598e+08	3.95793e+08	0.669023	-0.073098	计算机、通信和其他电子设备制造业	C39	440000	广东省	58833	624747900	0.438997	41.2315	59207052	10644	53318	0	0.11198	22.45	1
000068	2014	3	17	6.71946e+07	-1.05387e+08	19.35	0.112402	17948.7	4.20735e+08	3.04297e+08	0.723252	-0.208206	计算机、通信和其他电子设备制造业	C39	440000	广东省	63469	678098500	0.429792	44.0952	58884636	10724	59481	0	0.016938	22.45	0
000069	2009	0	12	10956957394	1864311773	1.58658	0.095912	7.77501e+06	30744801789	19295086165	0.627589	0.062049	商务服务业	L72	440000	广东省	41166	394825600	0.458216	30.919	38241320	9638	36469	0.211801	0.248839	56.36	1
000069	2010	13	13	17317671615	3328533604	1.19947	0.111809	4124588	48538233403	33827951651	0.696934	0.083966	商务服务业	L72	440000	广东省	44736	460130600	0.466448	33.4187	48449160	10441	40432	0.376283	0.159975	56.36	1
000069	2011	13	14	17324174033	3286280814	1.14808	0.097313	3590974	62761819483	44667491663	0.711698	0.059053	商务服务业	L72	440000	广东省	50807	532102800	0.463249	35.7521	54988584	10504.8	45060	0.402702	0.12851	56.52	1
000069	2012	31	15	22284426216	4056692255	1.19128	0.124418	1.72536e+07	72998225435	51064294823	0.699528	0.059763	公共设施管理业	N78	440000	广东省	54095	570679177	0.452269	40.4011	57123712	10594	50278	0.310615	0.160833	56.62	1
000069	2013	6	16	28156382087	4956142720	1.05333	0.106259	3.6591e+08	87878764490	60223055233	0.685297	0.061614	公共设施管理业	N78	440000	广东省	58833	624747900	0.438997	41.2315	59207052	10644	53318	0.210604	0.239822	56.63	1
000069	2014	25	17	30718199315	5590836708	1.12516	0.147756	4.43209e+08	94875367925	62627667269	0.660105	0.061184	公共设施管理业	N78	440000	广东省	63469	678098500	0.429792	44.0952	58884636	10724	59481	0.245453	0.138419	56.9	1
000069	2015	34	18	32236329531	5243326924	1.08276	0.13016	4.35936e+08	115266000000	73090088862	0.634098	0.049903	公共设施管理业	N78	440000	广东省	67503	728125500	0.415581	47.6901	54274784	10849	65788	0.281521	0.129808	57.66	1
000069	2016	9	19	35481104833	7310940967	1.04546	0.104996	8.9081e+08	146345000000	98228880083	0.671215	0.055892	公共设施管理业	N78	440000	广东省	74016	808549100	0.403821	48.9397	47028452	10999	72326	0.195803	0.17184	53.47	1
000069	2017	7	20	42341224701	9318466911	1.01443	0.126497	1.59798e+07	217463000000	151987000000	0.698911	0.051227	公共设施管理业	N78	440000	广东省	80932	897052300	0.39342	51.1222	47133264	11169	79183	0.264245	0.194409	53.47	1
000069	2018	1	21	48142343166	11294328847	0.936183	0.082249	3.58643e+08	294167000000	217005000000	0.737692	0.044102	房地产业	K70	440000	广东省	86412	972777700	0.383902	52.3936	49042140	11346	88636	0.246599	0.192035	46.99	1
000069	2019	0	22	60025027202	14342346725	0.929928	0.093477	309827437	379620000000	284627000000	0.749767	0.042487	房地产业	K70	440000	广东省	94172	1076710700	0.365915	52.2094	43476296	11521	98889	0.244946	0.209726	47.01	1
000070	2009	11	12	871113333	4.0553e+07	2.32821	0.220946	1181944	1227792147	4.92978e+08	0.401516	0.034441	计算机、通信和其他电子设备制造业	C39	440000	广东省	41166	394825600	0.458216	30.919	38241320	9638	36469	0.0516769	0.253648	49.14	1
000070	2010	9	13	1063718431	6.26036e+07	2.13849	0.224252	578074	1596350047	7.25363e+08	0.454388	0.044335	计算机、通信和其他电子设备制造业	C39	440000	广东省	44736	460130600	0.466448	33.4187	48449160	10441	40432	0.114472	0.260771	49.14	1
000070	2011	12	14	1246862978	4.19205e+07	1.43842	0.172045	401046	1820338540	9.02234e+08	0.495641	0.024539	计算机、通信和其他电子设备制造业	C39	440000	广东省	50807	532102800	0.463249	35.7521	54988584	10504.8	45060	0.120778	0.270672	49.14	1
000070	2012	11	15	1610087503	5.46241e+07	1.32348	0.124869	1118088	1991671137	1014233830	0.509238	0.028659	电气机械及器材制造业	C38	440000	广东省	54095	570679177	0.452269	40.4011	57123712	10594	50278	0.0783801	0.318101	49.14	1
000070	2013	36	16	1571950277	6.44019e+07	1.61967	0.090732	2653669	2253466928	1087904914	0.482769	0.030341	电气机械及器材制造业	C38	440000	广东省	58833	624747900	0.438997	41.2315	59207052	10644	53318	0.0714943	0.324137	45.33	1
000070	2015	30	18	2449797414	-2.84969e+08	2.79996	0.103925	8.08849e+06	3964615141	2555156418	0.64449	-0.086712	电气机械及器材制造业	C38	440000	广东省	67503	728125500	0.415581	47.6901	54274784	10849	65788	0.144561	0.416035	39.18	1
000070	2016	76	19	4612417969	1.37332e+08	2.15434	0.111692	2.33809e+07	4766454728	3204962946	0.6724	0.031458	电气机械及器材制造业	C38	440000	广东省	74016	808549100	0.403821	48.9397	47028452	10999	72326	0.129298	0.453911	39.18	1
000070	2017	72	20	5473074136	241317179	1.59516	0.135001	2.52726e+07	5853087289	4027961672	0.688177	0.045448	电气机械及器材制造业	C38	440000	广东省	80932	897052300	0.39342	51.1222	47133264	11169	79183	0.128254	0.475366	39.18	1
000070	2018	65	21	5706001089	3.01553e+08	1.29828	0.119895	3.3555e+07	7219355460	5016593730	0.694881	0.046136	电气机械及器材制造业	C38	440000	广东省	86412	972777700	0.383902	52.3936	49042140	11346	88636	0.172979	0.393899	39.18	1
000070	2019	95	22	4328357960	3.6732e+08	1.81836	0.102561	3.89336e+07	7089781852	4204947596	0.5931	0.051341	电气机械及器材制造业	C38	440000	广东省	94172	1076710700	0.365915	52.2094	43476296	11521	98889	0.207656	0.283689	36.17	1
000078	2009	11	17	2710042868	611343	3.21088	0.059161	1.98239e+07	3164752976	2472167128	0.781156	0.000201	医药制造业	C27	440000	广东省	41166	394825600	0.458216	30.919	38241320	9638	36469	0.346188	0.350894	32.54	0
000078	2010	10	18	3999052353	5.52762e+07	2.65675	0.103706	2.93598e+07	4147788797	3245165931	0.782385	0.015118	医药制造业	C27	440000	广东省	44736	460130600	0.466448	33.4187	48449160	10441	40432	0.36913	0.336378	27.66	0
000078	2011	13	19	5305028949	6.18921e+07	1.66727	0.111625	28899077	4835321706	3864281992	0.799178	0.01378	医药制造业	C27	440000	广东省	50807	532102800	0.463249	35.7521	54988584	10504.8	45060	0.340852	0.383237	27.66	0
000078	2012	29	20	6418021706	1.01082e+08	1.46673	0.125041	2.03188e+07	5863516483	4806538536	0.819737	0.018896	零售业	F52	440000	广东省	54095	570679177	0.452269	40.4011	57123712	10594	50278	0.386983	0.362308	27.66	0
000078	2013	16	21	7993433972	2.29314e+08	1.40379	0.125825	2.49591e+07	8019242140	6131234765	0.764565	0.033036	零售业	F52	440000	广东省	58833	624747900	0.438997	41.2315	59207052	10644	53318	0.298091	0.38791	24.66	0
000078	2014	18	22	9802350832	8.36279e+07	1.55643	0.081121	1.85856e+07	9631706546	7849129815	0.814926	0.009476	零售业	F52	440000	广东省	63469	678098500	0.429792	44.0952	58884636	10724	59481	0.290798	0.419626	24.66	0
000078	2015	33	23	11117734986	5.18488e+08	2.2074	0.115373	9.9162e+06	12762259215	10619197161	0.832078	0.046306	零售业	F52	440000	广东省	67503	728125500	0.415581	47.6901	54274784	10849	65788	0.216499	0.499423	23.98	0
000078	2016	18	24	13605921668	4.98846e+08	1.45162	0.101409	12295839	16661466476	10783504962	0.647212	0.033908	零售业	F52	440000	广东省	74016	808549100	0.403821	48.9397	47028452	10999	72326	0.136105	0.410347	45.93	0
000078	2017	27	25	24939637653	823791925	1.20786	0.058915	6.91064e+06	30864382533	24394385251	0.790373	0.034667	零售业	F52	440000	广东省	80932	897052300	0.39342	51.1222	47133264	11169	79183	0.142889	0.309579	45.96	0
000078	2018	42	26	38380907262	7.3012e+08	1.01243	0.031072	2.40882e+07	41126743376	33968398346	0.825944	0.020284	零售业	F52	440000	广东省	86412	972777700	0.383902	52.3936	49042140	11346	88636	0.213876	0.269584	45.96	0
000078	2019	21	27	41492703946	5.14902e+08	1.05657	0.033457	5.78151e+07	41168283719	33317580852	0.809302	0.012514	零售业	F52	440000	广东省	94172	1076710700	0.365915	52.2094	43476296	11521	98889	0.243177	0.299592	44.03	0
000088	2009	0	12	4.01422e+08	5.16847e+08	1.39373	0.015514	0	4863142834	3.86574e+08	0.079491	0.10956	装卸搬运和运输代理业	G58	440000	广东省	41166	394825600	0.458216	30.919	38241320	9638	36469	0.0296927	0.00279324	67.37	1
000088	2010	1	13	4.16937e+08	4.67034e+08	1.19985	0.034681	956237	4975276392	3.91342e+08	0.078657	0.094941	装卸搬运和运输代理业	G58	440000	广东省	44736	460130600	0.466448	33.4187	48449160	10441	40432	0.0294456	0.00424632	67.37	1
000088	2011	0	14	360757528	469158591	1.46503	0.019882	0	5414183519	4.1729e+08	0.077074	0.090314	装卸搬运和运输代理业	G58	440000	广东省	50807	532102800	0.463249	35.7521	54988584	10504.8	45060	0.0239187	0.0029337	67.37	1
000088	2012	0	15	3.16465e+08	444083582	1.56111	0.037271	0	5292636083	3.96573e+08	0.074929	0.082953	道路运输业	G54	440000	广东省	54095	570679177	0.452269	40.4011	57123712	10594	50278	0.0187997	0.00339603	67.37	1
000088	2013	0	16	3.07695e+08	4.24742e+08	2.18903	0.037641	0	5587084672	4.80238e+08	0.085955	0.07808	道路运输业	G54	440000	广东省	58833	624747900	0.438997	41.2315	59207052	10644	53318	0.0331657	0.00355378	67.37	1
000088	2014	0	17	3.00851e+08	4.73459e+08	2.99932	0.087384	4401000	6825954146	1284766756	0.188218	0.076284	道路运输业	G54	440000	广东省	63469	678098500	0.429792	44.0952	58884636	10724	59481	0.150867	0.00572418	67.37	1
000088	2015	0	18	2.48912e+08	5.22666e+08	2.35423	0.093496	1000000	7878828155	1807119440	0.229364	0.071088	道路运输业	G54	440000	广东省	67503	728125500	0.415581	47.6901	54274784	10849	65788	0.149631	0.0446371	67.37	1
000089	2009	0	11	1662716620	5.82927e+08	1.50052	0.017304	4.59666e+06	5790766697	5.97931e+08	0.103256	0.103893	装卸搬运和运输代理业	G58	440000	广东省	41166	394825600	0.458216	30.919	38241320	9638	36469	0.00922535	0.014809	61.36	1
000089	2010	0	12	1899466194	7.23345e+08	1.20645	0.062122	4.46901e+06	6536070907	681149402	0.104214	0.117361	装卸搬运和运输代理业	G58	440000	广东省	44736	460130600	0.466448	33.4187	48449160	10441	40432	0	0.0139567	61.36	1
000089	2011	0	13	2333342193	6.67305e+08	1.01425	0.114546	6.29999e+06	9164060106	2302867698	0.251293	0.085006	装卸搬运和运输代理业	G58	440000	广东省	50807	532102800	0.463249	35.7521	54988584	10504.8	45060	0	0.00923655	61.36	1
000089	2012	0	14	2473300589	5.86521e+08	0.919065	0.068083	4.84447e+06	10402527007	3053087360	0.293495	0.059951	航空运输业	G56	440000	广东省	54095	570679177	0.452269	40.4011	57123712	10594	50278	0	0.00609843	61.36	1
000089	2013	0	15	2546432154	5.09046e+08	0.958888	0.038901	3.94335e+06	11861319705	4048226110	0.341296	0.045728	航空运输业	G56	440000	广东省	58833	624747900	0.438997	41.2315	59207052	10644	53318	0	0.00476204	61.3	1
000089	2014	0	16	2973304176	2.76199e+08	1.14881	0.035069	3.87514e+06	12697555048	4774766610	0.376038	0.022466	航空运输业	G56	440000	广东省	63469	678098500	0.429792	44.0952	58884636	10724	59481	0	0.0088072	61.3	1
000089	2015	0	17	2952551019	5.32938e+08	1.54198	0.034157	2052797	11955019714	1700081624	0.142207	0.043236	航空运输业	G56	440000	广东省	67503	728125500	0.415581	47.6901	54274784	10849	65788	0	0.00461625	56.97	1
000090	2009	18	16	2666471471	5.77147e+07	1.45716	0.068971	6.9291e+06	5889767537	3253170609	0.552343	0.010232	房屋建筑业	E47	440000	广东省	41166	394825600	0.458216	30.919	38241320	9638	36469	0.256377	0.0902245	36.35	1
000090	2010	2	17	3546447788	1.10771e+08	1.06987	0.089235	2.89934e+06	10160244762	5483312833	0.539683	0.013803	房屋建筑业	E47	440000	广东省	44736	460130600	0.466448	33.4187	48449160	10441	40432	0.219384	0.131715	36.35	1
000090	2011	9	18	3547212973	2.0322e+08	1.00775	0.078437	30000	7500246124	4430423872	0.590704	0.023014	房屋建筑业	E47	440000	广东省	50807	532102800	0.463249	35.7521	54988584	10504.8	45060	0.291857	0.116256	36.35	1
000090	2012	2	19	3080578508	2.50144e+08	1.06891	0.132898	800000	8578279499	5356984458	0.624482	0.031084	土木工程建筑业	E48	440000	广东省	54095	570679177	0.452269	40.4011	57123712	10594	50278	0.223821	0.200009	36.35	1
000090	2013	2	20	4513914440	3.78423e+08	1.03492	0.188276	1010000	9791523331	6420474482	0.655718	0.041201	土木工程建筑业	E48	440000	广东省	58833	624747900	0.438997	41.2315	59207052	10644	53318	0.209712	0.240223	36.35	1
000090	2014	5	21	5298723375	4.21503e+08	1.35623	0.193642	315010	11027294624	7330598485	0.664769	0.040492	土木工程建筑业	E48	440000	广东省	63469	678098500	0.429792	44.0952	58884636	10724	59481	0.197002	0.275185	36.35	1
000090	2015	6	22	6317777110	3.92383e+08	1.32628	0.254855	7458270	16553824056	10355694353	0.625577	0.028453	土木工程建筑业	E48	440000	广东省	67503	728125500	0.415581	47.6901	54274784	10849	65788	0.332176	0.135812	23.47	1
000090	2019	125	26	14665288591	1233640318	1.00602	0.11014	2.19692e+07	40313371788	30652838931	0.760364	0.034242	土木工程建筑业	E48	440000	广东省	94172	1076710700	0.365915	52.2094	43476296	11521	98889	0.234557	0.384256	23.47	1
000096	2009	0	10	9.26829e+08	1.1234e+08	2.29559	0.323465	0	1836698814	1.88639e+08	0.102706	0.063841	批发业	F51	440000	广东省	41166	394825600	0.458216	30.919	38241320	9638	36469	0	0.0051418	57.61	1
000096	2010	0	11	1380322316	8.7213e+07	1.90852	0.350949	519000	1873833458	1.486e+08	0.079303	0.046985	批发业	F51	440000	广东省	44736	460130600	0.466448	33.4187	48449160	10441	40432	0	0.00398992	57.61	1
000096	2011	0	12	1461587598	9.41664e+07	1.19147	0.301473	114000	1989784860	1.76517e+08	0.088711	0.048745	批发业	F51	440000	广东省	50807	532102800	0.463249	35.7521	54988584	10504.8	45060	0	0.00253543	57.61	1
000096	2012	0	13	9.65169e+08	2.10181e+07	1.10829	0.331967	0	1990096978	1.85319e+08	0.09312	0.010554	批发业	F51	440000	广东省	54095	570679177	0.452269	40.4011	57123712	10594	50278	0	0.00327549	57.61	1
000096	2013	0	14	8.68284e+08	6.83276e+07	1.43723	0.400941	10000	2048363186	1.75631e+08	0.085742	0.033838	批发业	F51	440000	广东省	58833	624747900	0.438997	41.2315	59207052	10644	53318	0	0.00507051	57.61	1
000096	2014	0	15	1007882039	4.36041e+07	2.09062	0.459088	10000	2033060595	1.43043e+08	0.070359	0.021367	批发业	F51	440000	广东省	63469	678098500	0.429792	44.0952	58884636	10724	59481	0	0.00485404	57.61	1
000096	2015	0	16	9.97837e+08	1.49363e+08	4.06816	0.526383	12250	2217052224	1.97802e+08	0.089219	0.070287	批发业	F51	440000	广东省	67503	728125500	0.415581	47.6901	54274784	10849	65788	0	0.00470029	55.41	1
000099	2009	0	10	8.07504e+08	1.13314e+08	1.52694	0.102688	3.991e+07	2504105814	9.81415e+08	0.391922	0.04708	航空运输业	G56	440000	广东省	41166	394825600	0.458216	30.919	38241320	9638	36469	0.320299	0.0369213	46.65	1
000099	2010	0	11	8.79127e+08	1.25048e+08	1.88266	0.094679	8.59867e+06	2516411725	8.96254e+08	0.356164	0.049815	航空运输业	G56	440000	广东省	44736	460130600	0.466448	33.4187	48449160	10441	40432	0.277029	0.037406	46.65	1
000099	2011	0	12	986654085	1.41667e+08	1.73385	0.090129	3.23768e+06	2710934126	9.7675e+08	0.3603	0.054202	航空运输业	G56	440000	广东省	50807	532102800	0.463249	35.7521	54988584	10504.8	45060	0.267024	0.0342813	46.65	1
000099	2012	1	13	1091400074	1.45073e+08	1.5526	0.244202	6.7932e+06	3531026380	1537804591	0.435512	0.046483	航空运输业	G56	440000	广东省	54095	570679177	0.452269	40.4011	57123712	10594	50278	0.199378	0.03029	46.65	1
000099	2013	1	14	1187193388	1.94555e+08	1.61286	0.057297	5.56141e+07	3839990381	1382928147	0.360138	0.052789	航空运输业	G56	440000	广东省	58833	624747900	0.438997	41.2315	59207052	10644	53318	0.206041	0.0280447	42.18	1
000099	2014	2	15	1339107533	2.05744e+08	2.25949	0.073973	3.90672e+07	4454437637	1731268160	0.388661	0.049385	航空运输业	G56	440000	广东省	63469	678098500	0.429792	44.0952	58884636	10724	59481	0.189752	0.0278073	39.53	1
000099	2015	1	16	1289400552	173472716	2.23819	0.074467	4.32978e+07	4961759740	2147625557	0.432835	0.036846	航空运输业	G56	440000	广东省	67503	728125500	0.415581	47.6901	54274784	10849	65788	0.193962	0.0291022	38.63	1
000099	2017	0	18	1269761413	9.5579e+07	1.42752	0.097999	4.94073e+07	5621430808	2557958326	0.455037	0.01818	航空运输业	G56	440000	广东省	80932	897052300	0.39342	51.1222	47133264	11169	79183	0.193693	0.0267568	38.63	1
000100	2009	387	7	44287216000	703545000	1.18669	0.191743	245938000	30234449000	21806012000	0.721231	0.026337	计算机、通信和其他电子设备制造业	C39	440000	广东省	41166	394825600	0.458216	30.919	38241320	9638	36469	0.227909	0.294341	11.19	0
000100	2010	978	8	51833566000	472404000	0.956049	0.300099	1018082000	53478057000	35385614000	0.661685	0.011286	计算机、通信和其他电子设备制造业	C39	440000	广东省	44736	460130600	0.466448	33.4187	48449160	10441	40432	0.287232	0.179325	9.8	0
000100	2011	2053	9	60751550000	1671051000	0.9533	0.168168	828868000	74014316000	54731168000	0.739467	0.026214	计算机、通信和其他电子设备制造业	C39	440000	广东省	50807	532102800	0.463249	35.7521	54988584	10504.8	45060	0.318846	0.208366	9.8	1
000100	2012	2552	10	69448351000	1272710000	0.980421	0.124977	1327876000	79744793000	59511913000	0.74628	0.016555	计算机、通信和其他电子设备制造业	C39	440000	广东省	54095	570679177	0.452269	40.4011	57123712	10594	50278	0.230897	0.240705	9.8	0
000100	2013	2381	11	85324086000	2884689000	0.999027	0.120918	2201030000	78080637000	58122544000	0.744391	0.036555	计算机、通信和其他电子设备制造业	C39	440000	广东省	58833	624747900	0.438997	41.2315	59207052	10644	53318	0.204745	0.22403	9.74	0
000100	2014	3062	12	101029000000	4232727000	1.08394	0.113991	1528368000	92876886000	66016391000	0.710795	0.049518	计算机、通信和其他电子设备制造业	C39	440000	广东省	63469	678098500	0.429792	44.0952	58884636	10724	59481	0.220923	0.182842	8.79	0
000100	2015	4593	13	104579000000	3230009000	1.09522	0.114592	1645779000	111755000000	74125380000	0.663286	0.031569	计算机、通信和其他电子设备制造业	C39	440000	广东省	67503	728125500	0.415581	47.6901	54274784	10849	65788	0.207213	0.164467	7.18	0
000100	2016	5754	14	106474000000	2137540000	0.972744	0.161861	0	147137000000	101390000000	0.689087	0.016513	计算机、通信和其他电子设备制造业	C39	440000	广东省	74016	808549100	0.403821	48.9397	47028452	10999	72326	0.209545	0.156809	7.19	0
000100	2017	6269	15	111577000000	3544702000	0.994039	0.14524	1379941000	160294000000	106151000000	0.662227	0.02306	计算机、通信和其他电子设备制造业	C39	440000	广东省	80932	897052300	0.39342	51.1222	47133264	11169	79183	0.226293	0.141575	7.84	0
000100	2018	5409	16	113360000000	4065198000	0.875775	0.133336	2218718	192764000000	131892000000	0.684216	0.023029	计算机、通信和其他电子设备制造业	C39	440000	广东省	86412	972777700	0.383902	52.3936	49042140	11346	88636	0.259932	0.147725	7.82	0
000100	2019	3728	17	74933086000	3657734000	0.980635	0.106996	1900636000	164845000000	100962000000	0.612465	0.020457	计算机、通信和其他电子设备制造业	C39	440000	广东省	94172	1076710700	0.365915	52.2094	43476296	11521	98889	0.306844	0.081357	9.03	0
000151	2009	0	10	7.06012e+08	2.90794e+07	2.20198	0.305644	979289	1119122585	221435525	0.197865	0.025569	其他服务业	O81	110000	北京市	70452	121530300	0.189507	15.5142	5.33415e+06	1755	57779	0	0.173552	49.78	1
000151	2010	0	11	9.35868e+08	7.74788e+06	3.28812	0.167435	0	1088238756	206771703	0.190006	0.00702	零售业	F52	110000	北京市	73856	141135800	0.195839	15.2659	6982928	1961.9	65158	0	0.183935	48.09	1
000151	2011	0	12	1038393202	-1.08568e+07	2.27933	0.27468	0	1185183580	3.23439e+08	0.272902	-0.009551	零售业	F52	110000	北京市	81658	162519300	0.187596	15.3663	7679756	2018.6	75482	0	0.271799	48.09	1
000151	2012	0	13	1674264881	4.41013e+07	1.60706	0.519371	0	1665855019	758380408	0.45525	0.030937	批发业	F51	110000	北京市	87475	178794000	0.184252	15.5233	7447913	2069.3	84742	0	0.450611	50.09	1
000151	2013	0	14	1555117336	9.25474e+07	1.42726	0.637564	12982	2489911873	1510571568	0.606677	0.044539	批发业	F51	110000	北京市	94647.9	198008100	0.178623	15.0929	7.454e+06	2114.8	93006	0	0.574095	50.09	1
000151	2014	0	15	2537959290	1.12694e+08	2.41892	0.775382	3639.6	2919638410	1916981677	0.656582	0.041665	批发业	F51	110000	北京市	99995	213308300	0.17565	14.9231	7.93579e+06	2151.6	102268	0	0.634303	47.72	1
000151	2015	0	16	1212434848	1.34319e+08	3.3182	0.716298	578600	2415670230	1400366133	0.579701	0.050351	批发业	F51	110000	北京市	106497	230145900	0.16124	15.4449	6516180	2170.5	111390	0	0.516202	45.36	1
000153	2009	40	12	9.55695e+08	2.37072e+07	1.87515	0.08898	4.99324e+06	1205473853	5.26776e+08	0.436987	0.019997	医药制造业	C27	340000	安徽省	16408	100628200	0.403934	20.5749	523140	6131	28723	0.233435	0.145011	14.75	1
000153	2010	19	13	1074181778	4.04768e+07	2.28773	0.075574	1.09011e+07	1275831031	5.22019e+08	0.40916	0.032625	医药制造业	C27	340000	安徽省	20888	123593300	0.437516	23.2225	811938	5956.71	33341	0.18921	0.129466	14.75	1
000153	2011	42	14	1516487743	9.92406e+06	1.5463	0.043568	6.02001e+06	1318229739	5.52993e+08	0.419497	0.007651	医药制造业	C27	340000	安徽省	25659	153006500	0.461549	25.6135	1.02856e+06	5968	39352	0.165525	0.144203	14.75	0
000153	2012	31	15	1657764512	1.80917e+07	1.55739	0.045322	1.1031e+07	1450487243	6.75474e+08	0.465688	0.01304	医药制造业	C27	340000	安徽省	28792	172120506	0.466292	26.5477	997466	5988	44601	0.234059	0.139916	14.75	0
000153	2013	22	16	1529898115	2.71885e+07	1.51811	0.155944	1.19072e+07	1981022586	9.26723e+08	0.467801	0.015846	医药制造业	C27	340000	安徽省	32000.9	192293371	0.464292	28.0106	1.19471e+06	6029.8	47806	0.234038	0.117076	7.64	0
000153	2014	26	17	1698945420	4.11167e+07	2.15019	0.075035	9.46293e+06	2237532802	1090603743	0.487414	0.019143	医药制造业	C27	340000	安徽省	34424.6	208487476	0.453527	29.9877	1.39386e+06	6082.9	50894	0.148825	0.141298	11.48	0
000153	2016	13	19	2033683396	4.57112e+07	2.15212	0.056018	7.50327e+07	2490374172	1337600416	0.537108	0.018953	医药制造业	C27	340000	安徽省	39561	244076200	0.41286	30.8025	1317024	6196	59102	0.230086	0.195513	11.48	0
000153	2019	6	22	3238064437	8.06093e+07	1.20669	0.071726	3.90968e+07	3559614533	2232496331	0.627174	0.024548	医药制造业	C27	340000	安徽省	58495.6	371139800	0.30864	32.1623	1.95542e+06	6366	79037	0.1674	0.288503	11.48	0
000155	2009	15	12	2251325305	7.29952e+07	1.70598	0.063266	1.73468e+07	3216630740	1276324191	0.396789	0.023642	化学原料及化学制品制造业	C26	510000	四川省	17339	141512800	0.401253	25.2214	936469	8185	28149	0.261404	0.074099	63.49	1
000155	2010	0	13	2005773815	-2.18764e+08	1.46676	0.058574	1.77944e+07	3377951622	1674027783	0.495575	-0.066347	化学原料及化学制品制造业	C26	510000	四川省	21182	171854800	0.432426	27.8577	1.27844e+06	8044.92	32567	0.306425	0.119989	63.49	1
000155	2011	3	14	1987018374	-2.22765e+08	1.17141	0.057618	1.46773e+07	3110009613	1626810222	0.523088	-0.06867	化学原料及化学制品制造业	C26	510000	四川省	26133	210266800	0.451381	28.9165	2.33544e+06	8050	37330	0.297842	0.0979479	63.49	1
000155	2013	0	16	1810919882	-7.12055e+08	1.25005	0.106155	1.36221e+07	2933449291	2177058252	0.74215	-0.231927	化学原料及化学制品制造业	C26	510000	四川省	32617	263920700	0.438713	31.8407	3.13519e+06	8107	47965	0.263686	0.155242	58.6	1
000156	2012	17	18	1508605817	1.73786e+08	1.18244	0.119144	6.61607e+07	3383570966	2533380626	0.74873	0.053727	广播、电视、电影和影视录音制作业	R86	330000	浙江省	63374	346653300	0.44246	24.7537	10318702	5477	50197	0.140384	0.282273	54.3	0
000156	2013	0	19	1801184781	2.55446e+08	1.26244	0.161922	7.22322e+07	5084532540	3270950623	0.643314	0.059707	广播、电视、电影和影视录音制作业	R86	330000	浙江省	68804.7	377565800	0.433525	24.486	9976925	5498	56571	0.0980424	0.286273	52.31	1
000156	2014	8	20	2411616086	3.83868e+08	1.48699	0.158409	6.41656e+07	5558177257	3351120421	0.602917	0.072137	广播、电视、电影和影视录音制作业	R86	330000	浙江省	73002.1	401730300	0.417492	25.3708	9677166	5508	61572	0.0457884	0.316118	52.31	1
000156	2015	8	21	2858572085	5.32575e+08	2.13649	0.199257	5.76683e+07	12674997873	3416965504	0.269583	0.058418	广播、电视、电影和影视录音制作业	R86	330000	浙江省	77643.7	428864900	0.401466	26.3981	8414230	5539	66668	0	0.149894	41.85	1
000157	2009	131	10	20762163099	2418821705	1.52042	0.102173	7.36058e+07	33914557915	26322801061	0.77615	0.084817	专用设备制造业	C35	430000	湖南省	20428	130596900	0.369029	25.4253	182177	6406	26534	0.252327	0.253801	24.99	1
000157	2010	207	11	32192673210	4587956477	1.62394	0.297773	7.03523e+07	62995275498	35520828683	0.563865	0.094685	专用设备制造业	C35	430000	湖南省	24719	160379600	0.393137	27.6082	310208	6570.1	29670	0.143561	0.209	16.77	1
000157	2011	1177	12	46322580713	8173341831	1.2687	0.223551	8.68794e+07	71581771679	35947011758	0.502181	0.121389	专用设备制造业	C35	430000	湖南省	29880	196695600	0.41296	28.4178	455239	6595.6	34586	0.146422	0.181158	18.53	1
000157	2012	1559	13	48071170000	7528960000	1.27254	0.225727	212060000	88974460000	47785500000	0.53707	0.093786	专用设备制造业	C35	430000	湖南省	33480	221542275	0.412495	30.6809	628079	6638.93	38971	0.0907473	0.163057	18.53	0
000157	2013	1582	14	38541775254	3951881334	0.999509	0.186039	1.10668e+08	89537157720	47485587399	0.530345	0.044276	专用设备制造业	C35	430000	湖南省	36943	246216700	0.406187	29.4355	635614	6690.6	42726	0.12117	0.183862	18.53	0
000157	2014	950	15	25851195136	6.27875e+08	1.11401	0.154477	3.06889e+08	93757955793	52510047091	0.56006	0.006851	专用设备制造业	C35	430000	湖南省	40270.5	270373212	0.397594	29.5911	674666	6737.24	47117	0.145606	0.15168	18.53	0
000157	2015	458	16	20753346644	9.11574e+07	1.00344	0.122561	525215863	93723020008	53113915069	0.566712	0.000972	专用设备制造业	C35	430000	湖南省	42753.9	289022139	0.378719	30.0459	623785	6783.03	52357	0.152274	0.137066	18.08	0
000157	2016	281	17	20022516699	-9.04808e+08	0.972495	0.073756	2.05537e+08	89141023453	51346062946	0.576009	-0.009896	专用设备制造业	C35	430000	湖南省	46382	315513700	0.359328	31.6504	627705	6822	58241	0.168397	0.145443	18.08	0
000157	2017	279	18	23272893731	1247982665	0.967453	0.085968	1.96864e+08	83149067654	44921774006	0.540256	0.014487	专用设备制造业	C35	430000	湖南省	49558	339029600	0.35041	33.2792	823794	6860.15	63690	0.143748	0.125712	17.78	0
000158	2009	6	11	3095906288	7.49673e+07	2.02392	0.184311	1.63716e+06	4271616643	1945620999	0.455477	0.017381	纺织业	C17	130000	河北省	24581	172354800	0.463222	28.2705	1.34356e+06	7034.4	27774	0.33774	0.0501627	50.15	1
000158	2010	15	12	3700806441	5.48864e+07	1.51051	0.186362	6.37079e+06	4742241285	2368418131	0.49943	0.012178	纺织业	C17	130000	河北省	28668	203942600	0.468467	29.7092	1.75091e+06	7193.6	31451	0.294195	0.0834996	48.06	1
000158	2011	6	13	4704883648	5.71899e+07	1.08569	0.10414	1.67518e+07	5291113612	2876264683	0.543603	0.0114	纺织业	C17	130000	河北省	33969	245157600	0.480115	31.1141	2.0222e+06	7240.51	35309	0.28954	0.138899	48.06	1
000158	2012	12	14	5022514229	1.17003e+07	1.00162	0.12837	8.45372e+07	5716866937	3289214421	0.575353	0.002126	纺织业	C17	130000	河北省	36584	265750100	0.470803	31.5755	1.77518e+06	7287.51	38658	0.267743	0.128696	48.06	1
000158	2013	7	15	5857395314	1.75426e+07	1.09244	0.054765	245292778	5773239231	3330821734	0.576942	0.003054	纺织业	C17	130000	河北省	38909	284429500	0.463903	33.4278	1.59843e+06	7332.61	41501	0.276953	0.165643	48.06	1
000158	2014	3	16	6568519360	2.42638e+07	1.79596	0.03297	3.4803e+08	5553163381	3079382616	0.554528	0.004284	纺织业	C17	130000	河北省	39984	294211500	0.453098	34.4518	1643398	7383.75	45114	0.285836	0.127728	48.06	1
000158	2015	8	17	8901935988	2.48722e+08	2.05624	0.08668	3.70068e+08	10941863135	5509172043	0.503495	0.030157	纺织业	C17	130000	河北省	40255	298061100	0.42361	32.7981	1.39836e+06	7424.92	50921	0.291151	0.12022	27.32	1
000158	2016	27	18	10974323091	3.46995e+08	1.47741	0.144501	4.15403e+08	12804191551	7060367381	0.551411	0.029225	纺织业	C17	130000	河北省	43062	320704500	0.417439	33.5218	1.11785e+06	7470	55334	0.316972	0.136232	27.32	1
000158	2017	24	19	11254467685	3.55038e+08	1.34145	0.098407	6.15353e+08	12789214507	6776623575	0.52987	0.027744	纺织业	C17	130000	河北省	45387	340163200	0.404448	32.9972	1.05698e+06	7519.52	63036	0.241543	0.159861	27.32	1
000158	2018	27	20	9656109155	182935851	1.17617	0.126845	300967863	14142745020	8050315149	0.569219	0.013585	纺织业	C17	130000	河北省	47772.2	360102700	0.350745	33.8771	992003	7556	68717	0.285411	0.207566	27.55	1
000158	2019	14	21	9446620387	9.52091e+07	1.34561	0.110339	3.06364e+08	14156415878	8235856534	0.581776	0.006729	软件和信息技术服务业	I65	130000	河北省	46347.9	351045200	0.327679	35.7831	859257	7592	72956	0.238906	0.197742	28.48	1
000159	2009	0	10	5.1751e+08	1.50648e+08	2.45519	0.155401	6660311	2302052348	1136481027	0.493682	0.072678	石油加工、炼焦及核燃料加工业	C25	650000	新疆维吾尔自治区	19942	42770500	0.363765	5.7071	27362.5	2158.63	27617	0.362285	0.0561384	38.05	0
000159	2010	0	11	746934526	649797898	2.7128	0.192756	1.45322e+06	3244591268	1517492257	0.467699	0.234303	石油加工、炼焦及核燃料加工业	C25	650000	新疆维吾尔自治区	25034	54374700	0.397499	6.3543	35509.9	2185.11	32003	0.311861	0.0240652	33.32	0
000159	2011	0	12	1237794625	3.32882e+08	1.59185	0.161397	1.06616e+07	3177044280	1150515962	0.362134	0.103675	石油加工、炼焦及核燃料加工业	C25	650000	新疆维吾尔自治区	30087	66100500	0.408499	6.3798	33290.2	2208.71	38238	0.242049	0.06172	31.38	0
000159	2012	0	13	1400309134	1.01251e+08	1.33822	0.136145	4498800	2987004897	9.0355e+08	0.302494	0.032852	批发业	F51	650000	新疆维吾尔自治区	33796	75053100	0.379739	6.4591	27438.4	2232.78	44576	0.212253	0.0303379	30.57	0
000159	2013	0	14	1068478602	3.51017e+07	1.47365	0.196115	1323671	2982997721	9.07636e+08	0.30427	0.011759	批发业	F51	650000	新疆维吾尔自治区	37552.5	84438400	0.358163	6.9983	25144.7	2264.3	49064	0.238016	0.041882	30.49	0
000159	2014	0	15	1176602799	1.32579e+08	1.91298	0.126539	2065400	2968258457	7.85037e+08	0.264477	0.044555	批发业	F51	650000	新疆维吾尔自治区	40648	92734600	0.342871	6.7494	21218.7	2298.47	53471	0.13139	0.0825088	30.47	0
000159	2015	0	16	6.79738e+08	6.00741e+07	1.77762	0.105417	2.05377e+07	2948995538	7.67588e+08	0.260288	0.020305	批发业	F51	650000	新疆维吾尔自治区	40036	93248000	0.293916	6.966	25142.4	2359.73	60117	0.142421	0.0705267	29.64	0
000159	2016	0	17	523202638	3.58652e+07	1.60511	0.079337	536700	3116249831	912225875	0.292732	0.011826	批发业	F51	650000	新疆维吾尔自治区	40564	96497000	0.277483	7.3711	19556.6	2398	63739	0.128359	0.0884286	29.64	0
000159	2017	0	18	3.55205e+08	-7.11314e+07	1.14513	0.092936	940750	3037869010	9.43135e+08	0.310459	-0.023117	批发业	F51	650000	新疆维吾尔自治区	44941	108819600	0.299044	7.8686	14482.5	2445	67932	0.14381	0.0920126	29.64	0
000301	2009	0	11	7.43222e+08	9.06526e+07	2.56072	0.09401	4250700	3874440600	1393702486	0.359717	0.023583	纺织业	C17	320000	江苏省	44744	344573000	0.477836	41.2672	25969712	7725	35217	0.196286	0.078955	36.69	1
000301	2010	0	12	9.16606e+08	7.15927e+07	1.98008	0.105083	360000	3742525148	1197486600	0.319968	0.018798	综合	S90	320000	江苏省	52840	414254800	0.465357	47.8868	34720360	7869.34	39772	0.154575	0.0647191	36.69	1
000301	2011	0	13	1072621701	1.07792e+08	1.26211	0.112698	428500	3482567651	9.23422e+08	0.265155	0.029838	综合	S90	320000	江苏省	62290	491102700	0.453685	47.7137	38531120	7898.8	45487	0.0857126	0.092752	36.69	1
000301	2012	0	14	8.75325e+08	1.59592e+08	1.29864	0.123471	1030000	3582781837	8.88408e+08	0.247966	0.045176	电力、热力生产和供应业	D44	320000	江苏省	68347	540582200	0.442273	47.0254	35777576	7919.98	50639	0.011025	0.10263	36.69	1
000301	2013	0	15	1027001034	3.30611e+08	1.26145	0.129309	1160000	3666707311	7.02635e+08	0.191626	0.091209	电力、热力生产和供应业	D44	320000	江苏省	75354	597533700	0.428633	47.3843	33933016	7939.49	57177	0.0490904	0.0471227	36.69	1
000301	2014	0	16	7.85481e+08	2.24741e+08	1.77687	0.093007	5946100	3986897645	8.58995e+08	0.215455	0.058728	电力、热力生产和供应业	D44	320000	江苏省	81874	650883200	0.414252	47.8713	34980320	7960.06	60867	0.0277853	0.0213177	36.69	1
000301	2015	0	17	693881947	1.66868e+08	2.04125	0.069275	1020000	4407567302	1163708830	0.264025	0.039757	电力、热力生产和供应业	D44	320000	江苏省	87995	701163800	0.399285	48.4096	33729768	7976.3	66196	0.0585322	0.0709533	37.45	1
000301	2018	11	20	18440216491	8.46604e+08	1.12501	0.080801	6.2009e+07	21869243473	8912003264	0.407513	0.047875	化学纤维制造业	C28	320000	江苏省	115168	925954000	0.387918	49.1268	40821044	8051	84688	0.180523	0.129215	68.71	0
000301	2019	12	21	24887768960	1612160789	1.04806	0.126291	7.05814e+07	35042252671	19742241120	0.563384	0.049856	化学纤维制造业	C28	320000	江苏省	123607	996315200	0.379652	48.8498	37537352	8070	96527	0.239712	0.147587	68.71	0
000333	2014	7661	14	141668000000	11646328660	1.30935	0.043829	819041590	120292000000	74560632920	0.61983	0.107222	电气机械及器材制造业	C38	440000	广东省	63469	678098500	0.429792	44.0952	58884636	10724	59481	0.0506275	0.305743	35.49	0
000333	2015	10684	15	138441000000	13624655000	1.34237	0.040261	1373128000	128842000000	72810313000	0.565113	0.109376	电气机械及器材制造业	C38	440000	广东省	67503	728125500	0.415581	47.6901	54274784	10849	65788	0.0311311	0.311572	35.07	0
000333	2016	12229	16	159044000000	15861912000	1.63356	0.073351	1349217000	170601000000	101624000000	0.595683	0.105943	电气机械及器材制造业	C38	440000	广东省	74016	808549100	0.403821	48.9397	47028452	10999	72326	0.0309423	0.317081	34.75	0
000333	2017	16379	17	240712000000	18611190000	2.09502	0.087993	1311123000	248107000000	165182000000	0.665768	0.088898	电气机械及器材制造业	C38	440000	广东省	80932	897052300	0.39342	51.1222	47133264	11169	79183	0.143367	0.31342	33.71	0
000333	2018	12680	18	259665000000	21650419000	1.56297	0.068078	1316904000	263701000000	171247000000	0.649397	0.084604	电气机械及器材制造业	C38	440000	广东省	86412	972777700	0.383902	52.3936	49042140	11346	88636	0.124997	0.292029	33.2	0
000333	2019	8474	19	278216000000	25277144000	1.96548	0.100815	1194665000	301955000000	194459000000	0.644	0.089373	电气机械及器材制造业	C38	440000	广东省	94172	1076710700	0.365915	52.2094	43476296	11521	98889	0.155653	0.273746	31.73	0
000338	2009	164	7	35525182482	3947510206	1.35418	0.106826	6.70453e+07	36218151153	20556836459	0.567584	0.120561	汽车制造业	C36	370000	山东省	35894	338966500	0.49846	43.1598	7559835	9470.3	29398	0.0547732	0.348006	24.23	1
000338	2010	348	8	63279564390	7999104332	1.50804	0.174515	1.0953e+08	52159850642	28789722047	0.551952	0.18102	汽车制造业	C36	370000	山东省	41106	391699200	0.481529	44.4003	9632505	9587.86	33321	0.0287559	0.353018	24.15	1
000338	2011	471	9	60019265104	6319995659	1.15892	0.216386	1.72146e+08	61544547420	32641784608	0.530377	0.110817	汽车制造业	C36	370000	山东省	47335	453618500	0.469026	47.2882	10743801	9637	37618	0.0307662	0.32379	24.16	1
000338	2012	551	10	48165394850	3234266549	1.12011	0.212592	1.52893e+08	66320362851	34921127073	0.526552	0.050589	汽车制造业	C36	370000	山东省	51768	500132449	0.455846	47.4266	10197143	9684.97	41904	0.137007	0.242453	24.3	1
000338	2013	954	11	58311713430	3817636076	1.02264	0.211367	1.24493e+08	78521808732	44194497361	0.562831	0.052714	汽车制造业	C36	370000	山东省	56884.9	552303249	0.438566	47.5858	10102871	9733.39	46998	0.13234	0.272168	24.22	1
000338	2014	962	12	79637161537	5784495679	1.05956	0.170204	151884398	120412000000	79557339005	0.660711	0.058155	汽车制造业	C36	370000	山东省	60879.1	594265902	0.426423	46.4076	10704204	9789.43	51825	0.0833618	0.234769	24.22	1
000338	2015	851	13	73719915760	2162674130	0.985881	0.182934	2.28013e+08	114873000000	73146904220	0.636761	0.01824	汽车制造业	C36	370000	山东省	64168.3	630023325	0.411266	47.4195	9262136	9847.16	57270	0.0891839	0.18443	24.23	1
000338	2016	831	14	93183521385	3596253651	0.984405	0.131708	2.07041e+08	163991000000	119429000000	0.728267	0.025703	汽车制造业	C36	370000	山东省	68733	680244900	0.40557	50.9142	8246447	9947	62539	0.213352	0.215158	24.22	1
000338	2017	868	15	151569000000	9178366778	1.02943	0.138446	1.62039e+08	189638000000	133283000000	0.702829	0.051976	汽车制造业	C36	370000	山东省	72807.1	726341491	0.395209	57.122	8415128	10005.8	68081	0.0994182	0.257496	24.23	1
000400	2009	42	16	3039605457	2.30518e+08	1.92308	0.128972	5.85545e+07	4605039486	2070300272	0.449573	0.049334	电气机械及器材制造业	C38	410000	河南省	20597	194804600	0.508215	33.4115	376612	9487	26906	0.205047	0.200102	29.9	0
000400	2010	67	17	3855526070	2.47219e+08	2.19242	0.174156	7.03795e+07	5754829995	2996939035	0.520769	0.047726	电气机械及器材制造业	C38	410000	河南省	24446	230923600	0.517525	38.2486	451982	9405.47	29819	0.156259	0.210337	29.9	1
000400	2011	119	18	4362305057	3.04183e+08	1.43151	0.165642	5.33798e+07	7071611929	4105014614	0.580492	0.047431	电气机械及器材制造业	C38	410000	河南省	28661	269310300	0.517965	43.2994	1.49788e+06	9388	33634	0.0633411	0.308188	19.38	1
000400	2012	218	19	6611806304	5.69536e+08	1.6212	0.077878	1.33508e+08	6925570213	3738230892	0.539772	0.081379	电气机械及器材制造业	C38	410000	河南省	31499	295993100	0.507362	43.5308	3.37806e+06	9406	37338	0.0298892	0.356927	19.38	1
000400	2013	295	20	7154625534	7.70173e+08	2.11494	0.141302	143842244	8290920937	4473940941	0.539619	0.101229	电气机械及器材制造业	C38	410000	河南省	34211.5	321912999	0.495805	45.0194	3.99255e+06	9413.35	38301	0.0482455	0.393918	19.38	1
000400	2014	443	21	8359193648	1289266667	1.77771	0.067796	7.47148e+07	10792195754	4558033955	0.422345	0.12175	电气机械及器材制造业	C38	410000	河南省	37071.7	349382400	0.452487	44.5252	4.38036e+06	9436	42179	0	0.336949	41.02	1
000400	2015	612	22	7346300438	8.05861e+08	1.74499	0.064864	1.42305e+08	12487336802	5615700395	0.449712	0.069233	电气机械及器材制造业	C38	410000	河南省	39122.6	370021600	0.427633	46.5782	5.20909e+06	9480	45403	0	0.364311	40.95	1
000401	2009	0	15	6937728817	1064437547	1.72529	0.108251	190014000	21617321949	13904059106	0.643191	0.061968	非金属矿物制品业	C30	130000	河北省	24581	172354800	0.463222	28.2705	1.34356e+06	7034.4	27774	0.377986	0.151222	40.78	1
000401	2010	0	16	11064097725	1568499371	1.63993	0.098434	282435000	30252312684	20962149968	0.692911	0.060415	非金属矿物制品业	C30	130000	河北省	28668	203942600	0.468467	29.7092	1.75091e+06	7193.6	31451	0.481437	0.11409	41.42	1
000401	2011	0	17	15728165472	1581642877	1.1853	0.082347	395728000	38075212934	24916893076	0.654412	0.046296	非金属矿物制品业	C30	130000	河北省	33969	245157600	0.480115	31.1141	2.0222e+06	7240.51	35309	0.336658	0.114778	37.28	1
000401	2012	1	18	14613339567	1.37982e+08	1.11336	0.077442	3.35039e+08	41504031305	28137909302	0.677956	0.003468	非金属矿物制品业	C30	130000	河北省	36584	265750100	0.470803	31.5755	1.77518e+06	7287.51	38658	0.317571	0.0989358	38.63	1
000401	2013	4	19	15710734473	198723998	0.948378	0.058138	4.4613e+08	43094221421	29194420992	0.677456	0.004698	非金属矿物制品业	C30	130000	河北省	38909	284429500	0.463903	33.4278	1.59843e+06	7332.61	41501	0.263059	0.0775162	38.63	1
000401	2014	4	20	15664735351	-2.77481e+08	1.08526	0.062231	5.03165e+08	44054273385	30617157414	0.694987	-0.006368	非金属矿物制品业	C30	130000	河北省	39984	294211500	0.453098	34.4518	1643398	7383.75	45114	0.220226	0.0803058	38.63	1
000401	2015	4	21	11108247821	-2150344091	1.08125	0.042406	2.44311e+08	41281233838	29948192775	0.725467	-0.050397	非金属矿物制品业	C30	130000	河北省	40255	298061100	0.42361	32.7981	1.39836e+06	7424.92	50921	0.252514	0.0629167	37.48	1
000401	2016	2	22	12335154865	-2.36534e+07	1.11732	0.060616	3.11643e+08	41480045870	30312172230	0.730765	-0.00057	非金属矿物制品业	C30	130000	河北省	43062	320704500	0.417439	33.5218	1.11785e+06	7470	55334	0.321841	0.0732666	30	1
000402	2009	0	14	6231485196	1374056342	1.32283	0.311392	30400000	42354053360	26410462668	0.623564	0.039341	房地产业	K70	110000	北京市	70452	121530300	0.189507	15.5142	5.33415e+06	1755	57779	0.246363	0.1018	26.55	1
000402	2010	0	15	8110293916	1833616587	1.05105	0.25674	143677200	54168114471	36925063081	0.681675	0.037994	房地产业	K70	110000	北京市	73856	141135800	0.195839	15.2659	6982928	1961.9	65158	0.268865	0.192421	26.55	1
000402	2011	0	16	9637282534	2057652098	0.99696	0.154623	8100000	59722101913	41226708840	0.690309	0.036134	房地产业	K70	110000	北京市	81658	162519300	0.187596	15.3663	7679756	2018.6	75482	0.124097	0.262751	26.55	1
000402	2012	0	17	17233868061	2696542868	0.991255	0.162508	67638500	70030327732	48984765872	0.699479	0.041564	房地产业	K70	110000	北京市	87475	178794000	0.184252	15.5233	7447913	2069.3	84742	0.295253	0.248373	26.55	1
000402	2013	0	18	19882571993	3520034871	0.886732	0.128487	3.12434e+07	76070576433	51614923643	0.678514	0.048186	房地产业	K70	110000	北京市	94647.9	198008100	0.178623	15.0929	7.454e+06	2114.8	93006	0.316992	0.21303	26.55	1
000402	2014	0	19	22035885739	3112537826	1.11464	0.092044	1.79901e+06	87587439628	60784575353	0.693987	0.038037	房地产业	K70	110000	北京市	99995	213308300	0.17565	14.9231	7.93579e+06	2151.6	102268	0.300899	0.146656	26.89	1
000402	2015	0	20	15564750046	2265055423	1.05162	0.066836	7.49251e+06	105679000000	76675129168	0.72555	0.02344	房地产业	K70	110000	北京市	106497	230145900	0.16124	15.4449	6516180	2170.5	111390	0.314833	0.119762	27.89	1
000402	2016	0	21	19852543654	2815596273	0.996939	0.11822	1.72147e+07	112836000000	81703973159	0.724098	0.02577	房地产业	K70	110000	北京市	118198	256691300	0.156869	15.5327	6437974	2173	119928	0.19288	0.205277	29.65	1
000402	2017	0	22	25519340881	4102689365	0.996014	0.084277	6.69245e+06	125216000000	91509284364	0.730814	0.034469	房地产业	K70	110000	北京市	128994	280149400	0.152561	15.5444	6.58798e+06	2170.7	131700	0.239982	0.155852	30.09	1
000402	2018	10	23	22113354259	4037487440	0.879203	0.079555	1.13779e+08	148527000000	111328000000	0.749551	0.029498	房地产业	K70	110000	北京市	140211	303199800	0.140421	14.9183	7257056	2154	145766	0.293264	0.106725	31.14	1
000402	2019	0	24	26184015959	4120652855	0.909225	0.067374	2.01655e+07	161990000000	123009000000	0.759361	0.026541	房地产业	K70	110000	北京市	164220	353712800	0.119902	14.7074	7418308	2154	166803	0.270526	0.14776	31.14	1
000404	2009	12	15	3255733105	1.71348e+08	1.49537	0.133256	8.78369e+06	2695517028	1854887330	0.688138	0.071779	通用设备制造业	C34	360000	江西省	17335	76551800	0.417568	21.3303	770606	4432.16	24165	0.151251	0.485465	29.92	1
000404	2010	17	16	4617018823	7.712e+07	1.40211	0.08313	1.59167e+07	3592170311	2702836175	0.752424	0.023557	通用设备制造业	C34	360000	江西省	21253	94512600	0.453565	22.5943	1.19307e+06	4462.25	28363	0.135935	0.529768	29.92	1
000404	2011	33	17	5367952706	72003372	1.08392	0.116579	5.23457e+07	4216610246	3273886014	0.776426	0.018442	通用设备制造业	C34	360000	江西省	26150	117028200	0.462441	22.5802	1.353e+06	4488.44	33239	0.136192	0.560213	29.92	1
000404	2012	12	18	5601432455	1.73186e+08	1.11489	0.117218	9.28085e+06	4729122970	3612083010	0.763796	0.038719	通用设备制造业	C34	360000	江西省	28800	129488800	0.450093	23.2048	1.32989e+06	4503.93	38512	0.146424	0.566248	29.92	1
000404	2013	23	19	6710000404	253682222	1.08694	0.164479	1.1281e+07	6365417145	3877967451	0.609224	0.045731	通用设备制造业	C34	360000	江西省	31930	144101900	0.446518	24.0601	1.27671e+06	4522.15	42473	0.090314	0.469733	28.81	1
000404	2014	46	20	7002905222	2.89568e+08	1.24418	0.170869	1.09355e+07	6604536575	3907065546	0.591573	0.044652	通用设备制造业	C34	360000	江西省	34674	157146300	0.435812	24.0289	1.31631e+06	4542.16	46218	0.0535878	0.474221	28.81	1
000404	2015	34	21	6856156786	3.31616e+08	1.28762	0.125755	1.75024e+07	6970502587	4005922999	0.574696	0.048857	通用设备制造业	C34	360000	江西省	36724	167237800	0.413662	23.4541	1.27656e+06	4565.63	50932	0.0621543	0.446508	28.81	1
000404	2019	162	25	9589210837	1.00014e+08	0.852719	0.261925	3.5522e+07	10248441713	5986870422	0.584174	0.009833	通用设备制造业	C34	360000	江西省	53164	247575000	0.362145	30.3308	1344613	4666	73725	0.147688	0.391458	30.6	1
000407	2009	4	15	1459945122	2.39379e+08	2.32647	0.169774	3674900	2409090203	1266411064	0.52568	0.106251	橡胶和塑料制品业	C29	370000	山东省	35894	338966500	0.49846	43.1598	7559835	9470.3	29398	0.270894	0.188396	9.23	0
000407	2010	20	16	2152517082	3.35462e+08	1.82726	0.083861	7886977	3114748532	1658603475	0.5325	0.12146	橡胶和塑料制品业	C29	370000	山东省	41106	391699200	0.481529	44.4003	9632505	9587.86	33321	0.236442	0.232487	9.23	0
000407	2011	22	17	2288733266	6.22609e+06	1.3415	0.127946	8118000	3133954911	1731343242	0.552447	0.001993	橡胶和塑料制品业	C29	370000	山东省	47335	453618500	0.469026	47.2882	10743801	9637	37618	0.23474	0.225501	9.23	0
000407	2012	15	18	2186659683	-1.39357e+08	1.91079	0.147288	560193	3175201434	1860085529	0.585817	-0.044176	化学原料及化学制品制造业	C26	370000	山东省	51768	500132449	0.455846	47.4266	10197143	9684.97	41904	0.217609	0.360574	9.23	0
000407	2013	27	19	2232815928	5.08671e+07	1.62706	0.104583	4074990	3491059591	2150059298	0.615876	0.015261	化学原料及化学制品制造业	C26	370000	山东省	56884.9	552303249	0.438566	47.5858	10102871	9733.39	46998	0.21374	0.322414	9.23	0
000407	2014	7	20	2872310158	5.2989e+07	1.55533	0.11705	248000	4102803662	2077056583	0.506253	0.01384	化学原料及化学制品制造业	C26	370000	山东省	60879.1	594265902	0.426423	46.4076	10704204	9789.43	51825	0.205359	0.230272	15.14	0
000407	2015	20	21	2509396736	4.14666e+07	1.89185	0.129525	643000	4151646858	2052290988	0.494332	0.010047	化学原料及化学制品制造业	C26	370000	山东省	64168.3	630023325	0.411266	47.4195	9262136	9847.16	57270	0.32203	0.129718	15.4	0
000407	2016	14	22	2649794927	-3.25192e+08	1.98284	0.113083	1761250	4302560924	1783454735	0.41451	-0.07693	燃气生产和供应业	D45	370000	山东省	68733	680244900	0.40557	50.9142	8246447	9947	62539	0.183524	0.186128	15.4	0
000407	2017	0	23	3827958841	1.22703e+08	1.67603	0.105028	708500	5045105273	2346639055	0.465132	0.026253	燃气生产和供应业	D45	370000	山东省	72807.1	726341491	0.395209	57.122	8415128	10005.8	68081	0.180403	0.185675	9.33	0
000407	2018	8	24	4675800100	1.8189e+08	1.07423	0.085878	6.64847e+06	6427026617	3689770993	0.574102	0.03171	燃气生产和供应业	D45	370000	山东省	76267.3	764696700	0.337983	58.5871	8576726	10047	73593	0.19531	0.243047	9.33	0
000407	2019	14	25	5348283403	2.03954e+08	1.0338	0.084189	6.45511e+06	6509313976	3597320886	0.552642	0.031532	燃气生产和供应业	D45	370000	山东省	70652.6	710675300	0.323427	57.798	7488551	10070	81446	0.170061	0.245354	9.99	0
000408	2012	0	16	3.32533e+07	4.83987e+06	4.95358	0.013354	0	4.51035e+08	273858317	0.607177	0.011013	批发业	F51	130000	河北省	36584	265750100	0.470803	31.5755	1.77518e+06	7287.51	38658	0.147326	0.0260912	21.48	0
000408	2013	0	17	1.92609e+08	1.64118e+07	3.27586	0.004333	0	5.7677e+08	3.83182e+08	0.664357	0.031936	批发业	F51	130000	河北省	38909	284429500	0.463903	33.4278	1.59843e+06	7332.61	41501	0.0134195	0.175237	19.69	0
000408	2014	0	18	5.66456e+07	-5.54227e+07	6.54104	0.000479	0	4.56453e+08	318855125	0.69855	-0.107281	批发业	F51	130000	河北省	39984	294211500	0.453098	34.4518	1643398	7383.75	45114	0.00657242	0.184654	19.69	0
000408	2015	0	19	1.19904e+08	-6.05832e+07	11.6188	0.002304	0	4.63903e+08	3.86888e+08	0.833984	-0.131652	批发业	F51	130000	河北省	40255	298061100	0.42361	32.7981	1.39836e+06	7424.92	50921	0.00646687	0.364121	19.69	0
000409	2013	0	20	4.09036e+08	1.27319e+08	2.00596	0.117417	1051000	1776913859	6.81775e+08	0.383685	0.085583	黑色金属矿采选业	B08	370000	山东省	56884.9	552303249	0.438566	47.5858	10102871	9733.39	46998	0.208277	0.0528363	23.92	1
000409	2014	0	21	3.17646e+08	-2.9484e+07	1.66913	0.0551	2500000	3311944552	2044711709	0.617375	-0.011588	黑色金属矿采选业	B08	370000	山东省	60879.1	594265902	0.426423	46.4076	10704204	9789.43	51825	0.275998	0.0573827	23.92	1
000409	2015	5	22	2219587709	1.23364e+08	1.60176	0.051535	977230	5676483709	4131901392	0.727898	0.02745	黑色金属矿采选业	B08	370000	山东省	64168.3	630023325	0.411266	47.4195	9262136	9847.16	57270	0.400589	0.0588813	15.88	1
000409	2016	18	23	2217396595	-1.91809e+08	1.65449	0.025194	9.29089e+06	6198259621	4846108917	0.78185	-0.032305	综合	S90	370000	山东省	68733	680244900	0.40557	50.9142	8246447	9947	62539	0.351564	0.119392	17.74	1
000409	2017	0	24	1430256957	-271250513	1.20655	0.008687	3.19975e+06	5973334294	4889012494	0.818473	-0.044571	综合	S90	370000	山东省	72807.1	726341491	0.395209	57.122	8415128	10005.8	68081	0.515962	0.113659	16.52	1
000411	2009	0	16	5077116157	6.36477e+07	1.60992	0.117155	4617152	1848443386	1501257579	0.812174	0.038342	零售业	F52	330000	浙江省	44641	229903500	0.457505	21.8226	6.92915e+06	5180	36553	0.258511	0.514249	21.35	1
000411	2010	0	17	6638251337	8.74464e+07	1.67307	0.115832	8919417	2465998117	2007693445	0.81415	0.040537	批发业	F51	330000	浙江省	51711	277223100	0.456592	23.3741	9239699	5446.51	40640	0.223538	0.549705	21.35	1
000411	2011	0	18	8526353584	3.83845e+08	1.29558	0.195786	10486800	3679048195	2762180143	0.750787	0.124928	批发业	F51	330000	浙江省	59249	323188500	0.454318	23.8448	10792591	5463	45162	0.175599	0.494015	21.35	1
000411	2012	0	19	10589954545	1.43698e+08	1.16743	0.132431	9604600	4110205117	3062465397	0.745088	0.036896	批发业	F51	330000	浙江省	63374	346653300	0.44246	24.7537	10318702	5477	50197	0.146536	0.520946	21.35	1
000411	2013	0	20	12369304351	1.68777e+08	1.19641	0.119377	6.99356e+06	4797608848	3552368584	0.740446	0.037894	批发业	F51	330000	浙江省	68804.7	377565800	0.433525	24.486	9976925	5498	56571	0.185838	0.514504	21.35	1
000411	2015	0	22	15466436916	1.53902e+08	1.65276	0.09152	1.1756e+07	6124973798	4609386275	0.752556	0.027153	批发业	F51	330000	浙江省	77643.7	428864900	0.401466	26.3981	8414230	5539	66668	0.187695	0.521205	21.54	1
000411	2016	0	23	17257326550	191878853	1.41304	0.092754	1.37807e+07	6987141560	5290333963	0.757153	0.029267	批发业	F51	330000	浙江省	84916	472513600	0.394806	27.3342	7.52859e+06	5590	73326	0.117662	0.519343	21.54	1
000411	2017	0	24	18907331041	1.91451e+08	1.24458	0.158257	1.41611e+07	9083390592	7178186512	0.790254	0.023826	批发业	F51	330000	浙江省	92057	517682600	0.376186	27.658	8085488	5657	80750	0.253247	0.471705	29.88	1
000411	2018	0	25	20492140938	2.23865e+08	1.05987	0.148496	1.3908e+07	8992511132	6909113976	0.768319	0.024769	批发业	F51	330000	浙江省	98643.4	561971500	0.376487	28.0634	8698799	5737	88883	0.230444	0.436272	29.88	1
000413	2009	0	17	6.2037e+07	-3.27833e+07	8.48637	0.013419	20000	3.6416e+08	1.3191e+08	0.362231	-0.085091	计算机、通信和其他电子设备制造业	C39	130000	河北省	24581	172354800	0.463222	28.2705	1.34356e+06	7034.4	27774	0	0.0395919	47.64	1
000413	2010	0	18	7.83532e+07	4.06543e+06	12.533	0.02724	20000	3.74875e+08	1.3637e+08	0.363774	0.011002	计算机、通信和其他电子设备制造业	C39	130000	河北省	28668	203942600	0.468467	29.7092	1.75091e+06	7193.6	31451	0	0.0636498	28.93	1
000413	2011	0	19	104425460	1.21356e+07	9.5483	0.04236	20000	3.74112e+08	1.14292e+08	0.305501	0.032405	计算机、通信和其他电子设备制造业	C39	130000	河北省	33969	245157600	0.480115	31.1141	2.0222e+06	7240.51	35309	0	0.0387657	28.93	0
000413	2012	17	20	7.78935e+08	2.41028e+08	2.65066	0.053727	2.5198e+07	2061707738	1558364060	0.755861	0.197903	计算机、通信和其他电子设备制造业	C39	130000	河北省	36584	265750100	0.470803	31.5755	1.77518e+06	7287.51	38658	0.62327	0.03618	28.93	0
000413	2013	44	21	931900683	4.09544e+08	1.34125	0.27289	1.33955e+08	9032978401	3158776963	0.349694	0.073827	计算机、通信和其他电子设备制造业	C39	130000	河北省	38909	284429500	0.463903	33.4278	1.59843e+06	7332.61	41501	0.318832	0.0318961	14.4	0
000413	2015	187	23	4650208448	1392523686	1.37842	0.415463	5.35585e+08	28798623253	14237174489	0.49437	0.058897	计算机、通信和其他电子设备制造业	C39	130000	河北省	40255	298061100	0.42361	32.7981	1.39836e+06	7424.92	50921	0.348374	0.0411218	21.64	0
000413	2016	208	24	6901321123	1310524656	1.42553	0.534685	3.56944e+08	46826319570	23757082972	0.507345	0.034659	计算机、通信和其他电子设备制造业	C39	130000	河北省	43062	320704500	0.417439	33.5218	1.11785e+06	7470	55334	0.246378	0.0421266	11.32	0
000413	2017	406	25	17336364158	1938871135	1.22292	0.369797	3.52984e+08	67683329227	35626077054	0.526364	0.03287	计算机、通信和其他电子设备制造业	C39	130000	河北省	45387	340163200	0.404448	32.9972	1.05698e+06	7519.52	63036	0.155098	0.108166	15.9	0
000413	2018	451	26	28211700021	2268828086	0.903347	0.205531	2.51507e+08	72576122860	39152817373	0.539472	0.032139	计算机、通信和其他电子设备制造业	C39	130000	河北省	47772.2	360102700	0.350745	33.8771	992003	7556	68717	0.15298	0.160912	15.97	0
000413	2019	348	27	17528752786	-1558120439	0.833206	0.006428	4.6192e+08	67760453708	36244879699	0.534897	-0.022205	计算机、通信和其他电子设备制造业	C39	130000	河北省	46347.9	351045200	0.327679	35.7831	859257	7592	72956	0.174399	0.142645	15.97	0
000415	2009	0	16	2.54426e+08	-8.54399e+07	3.06706	0.09416	3194000	1153901276	8.60523e+08	0.745751	-0.076102	土木工程建筑业	E48	650000	新疆维吾尔自治区	19942	42770500	0.363765	5.7071	27362.5	2158.63	27617	0.172892	0.206202	10.99	0
000415	2011	0	18	1068649139	3.67211e+08	0.998287	0.27674	40401100	18615471165	10085901653	0.541802	0.024316	租赁业	L71	650000	新疆维吾尔自治区	30087	66100500	0.408499	6.3798	33290.2	2208.71	38238	0.453783	0.00840095	44.9	0
000415	2012	0	19	2491838796	630820520	0.985885	0.059858	7.52814e+07	30002635302	20429316307	0.680917	0.022047	租赁业	L71	650000	新疆维吾尔自治区	33796	75053100	0.379739	6.4591	27438.4	2232.78	44576	0.548305	0.00650955	44.9	0
000415	2013	0	20	6376492000	1333844000	1.00993	0.03716	157398000	57125361000	48739758000	0.853207	0.025405	租赁业	L71	650000	新疆维吾尔自治区	37552.5	84438400	0.358163	6.9983	25144.7	2264.3	49064	0.533359	0.0164238	44.9	0
000415	2014	0	21	6851955000	1178644000	1.12312	0.035037	129333000	67720684000	55122577000	0.81397	0.018882	租赁业	L71	650000	新疆维吾尔自治区	40648	92734600	0.342871	6.7494	21218.7	2298.47	53471	0.558996	0.012335	44.32	0
000415	2015	0	22	9659023000	1788236000	0.996472	0.191582	151300000	131901000000	99362394000	0.753311	0.017916	租赁业	L71	650000	新疆维吾尔自治区	40036	93248000	0.293916	6.966	25142.4	2359.73	60117	0.579658	0.0114985	44.64	0
000415	2017	0	24	35934351000	3156126000	1.00035	0.041541	295235000	300394000000	264981000000	0.882109	0.012209	租赁业	L71	650000	新疆维吾尔自治区	44941	108819600	0.299044	7.8686	14482.5	2445	67932	0.453895	0.00782967	34.91	0
000415	2018	2	25	41290683000	2664275000	0.93412	0.022199	205768000	285819000000	230726000000	0.807246	0.00909	租赁业	L71	650000	新疆维吾尔自治区	49474.7	121990800	0.291655	8.1285	16731.8	2487	75457	0.317938	0.0133915	34.54	0
000417	2009	0	16	5885411394	2.88705e+08	2.54263	0.336235	1.25635e+07	3693840246	2384828233	0.645623	0.082082	零售业	F52	340000	安徽省	16408	100628200	0.403934	20.5749	523140	6131	28723	0.0338523	0.541703	23.93	1
000417	2010	0	17	7061699442	3.67133e+08	2.70758	0.419506	4.71885e+06	4473527463	2822612367	0.630959	0.089902	零售业	F52	340000	安徽省	20888	123593300	0.437516	23.2225	811938	5956.71	33341	0.00739308	0.573401	23.99	1
000417	2011	0	18	8551476138	5.84446e+08	1.69597	0.542835	2.44171e+07	6171607446	3490532340	0.565579	0.109805	零售业	F52	340000	安徽省	25659	153006500	0.461549	25.6135	1.02856e+06	5968	39352	0.00353612	0.508963	22.13	1
000417	2012	0	19	9105499645	4.59182e+08	1.35697	0.508726	3.379e+07	6664443395	3596872332	0.539711	0.071546	零售业	F52	340000	安徽省	28792	172120506	0.466292	26.5477	997466	5988	44601	0.00771857	0.498235	22.13	1
000417	2013	0	20	9910007069	4.74269e+08	1.19096	0.429903	3.49674e+07	7517705625	4066331802	0.540901	0.066883	零售业	F52	340000	安徽省	32000.9	192293371	0.464292	28.0106	1.19471e+06	6029.8	47806	0.00867286	0.477844	22.13	1
000417	2014	0	21	9972174510	4.46145e+08	1.34537	0.365096	3.71066e+07	7949719845	4234631514	0.532677	0.057688	零售业	F52	340000	安徽省	34424.6	208487476	0.453527	29.9877	1.39386e+06	6082.9	50894	0.00823425	0.442158	22.14	1
000417	2015	0	22	9764772046	3.32526e+08	1.55755	0.273748	3.55644e+07	8294925369	4403157334	0.530825	0.04094	零售业	F52	340000	安徽省	35996.6	220056300	0.42102	29.2469	1.27736e+06	6143.6	55139	0.0101532	0.388494	22.14	1
000417	2016	0	23	9735838430	3.61976e+08	1.28096	0.278801	1.50821e+07	9225560382	5090159843	0.551745	0.04132	零售业	F52	340000	安徽省	39561	244076200	0.41286	30.8025	1317024	6196	59102	0.0397634	0.381382	38	1
000417	2017	0	24	10389909723	2.95921e+08	1.19549	0.300554	1.66713e+07	10096330569	5778544273	0.572341	0.030631	零售业	F52	340000	安徽省	43401.4	270180000	0.404038	32.2786	1697763	6255	65150	0.0499109	0.355033	38	1
000417	2018	0	25	10681935554	3.13783e+08	0.897159	0.252797	1.69358e+07	10511662888	6052547986	0.575794	0.030453	零售业	F52	340000	安徽省	47711.7	300068200	0.372768	33.5182	1.94299e+06	6324	74378	0.0407654	0.379315	38	1
000417	2019	0	26	10908554054	2.47123e+08	0.918164	0.196228	1.8612e+07	10820426603	6089123024	0.562743	0.023169	零售业	F52	340000	安徽省	58495.6	371139800	0.30864	32.1623	1.95542e+06	6366	79037	0.05406	0.341823	38	1
000418	2009	70	16	4375244456	2.21693e+08	2.15673	0.219781	5.36519e+06	3878629774	1963923990	0.506345	0.061429	电气机械及器材制造业	C38	320000	江苏省	44744	344573000	0.477836	41.2672	25969712	7725	35217	0.000257823	0.438691	24.01	0
000418	2010	83	17	11202366806	6.09738e+08	1.55545	0.264826	4.73106e+07	8001576321	4490734040	0.561231	0.087069	电气机械及器材制造业	C38	320000	江苏省	52840	414254800	0.465357	47.8868	34720360	7869.34	39772	0.0011297	0.530406	34.2	0
000418	2011	186	18	10975621705	5.38565e+08	1.06372	0.249274	6.17178e+07	9145185477	5180156446	0.566435	0.062818	电气机械及器材制造业	C38	320000	江苏省	62290	491102700	0.453685	47.7137	38531120	7898.8	45487	0.000761219	0.529302	34.65	0
000418	2012	187	19	6899863927	3.78836e+08	1.07142	0.153876	2.33357e+07	8403705443	4153162367	0.494206	0.043175	电气机械及器材制造业	C38	320000	江苏省	68347	540582200	0.442273	47.0254	35777576	7919.98	50639	0	0.468545	35.2	0
000418	2013	318	20	8727956044	4.74758e+08	1.1439	0.168956	2.37489e+07	9222527381	4688197995	0.508342	0.053869	电气机械及器材制造业	C38	320000	江苏省	75354	597533700	0.428633	47.3843	33933016	7939.49	57177	0	0.456672	35.2	0
000418	2014	446	21	10804217289	7.90826e+08	1.2217	0.133319	1.93161e+07	11376793929	6232097834	0.54779	0.076782	电气机械及器材制造业	C38	320000	江苏省	81874	650883200	0.414252	47.8713	34980320	7960.06	60867	0	0.495704	37.78	0
000418	2015	740	22	13131626932	1053124786	1.52445	0.194916	3.1893e+07	14327655367	8339928280	0.582086	0.081941	电气机械及器材制造业	C38	320000	江苏省	87995	701163800	0.399285	48.4096	33729768	7976.3	66196	0	0.42057	37.78	0
000418	2016	1314	23	16334914502	1342775262	1.6052	0.220888	3.30245e+07	18885986838	11926891770	0.631521	0.080857	电气机械及器材制造业	C38	320000	江苏省	96887	773882800	0.393537	48.1554	32595840	7999	71574	0.00973278	0.474955	37.78	0
000419	2009	0	13	2402831832	5.38869e+07	1.61884	0.177829	2634000	2862055072	2054476693	0.717833	0.020846	零售业	F52	430000	湖南省	20428	130596900	0.369029	25.4253	182177	6406	26534	0.218375	0.358252	45.43	1
000419	2010	0	14	3255743967	1.03481e+08	1.87909	0.187772	8.52664e+06	3187364471	2291607076	0.718966	0.034212	零售业	F52	430000	湖南省	24719	160379600	0.393137	27.6082	310208	6570.1	29670	0.263227	0.368022	44.78	1
000419	2011	0	15	3727867835	2.1581e+08	1.22258	0.256317	2926526	3569474770	1900257362	0.532363	0.063879	零售业	F52	430000	湖南省	29880	196695600	0.41296	28.4178	455239	6595.6	34586	0.0719994	0.323801	45.11	1
000419	2012	0	16	3870194784	1.55369e+08	1.18617	0.200713	6780000	3707390220	1968135867	0.530868	0.042702	零售业	F52	430000	湖南省	33480	221542275	0.412495	30.6809	628079	6638.93	38971	0.0811892	0.349596	45.11	1
000419	2013	0	17	4263940213	1.45298e+08	1.30235	0.210018	8643164	3814944615	1984750971	0.520257	0.038631	零售业	F52	430000	湖南省	36943	246216700	0.406187	29.4355	635614	6690.6	42726	0.0576679	0.389891	45.11	1
000419	2014	0	18	4295322779	1.37861e+08	1.45835	0.212868	2.6701e+06	3779622778	1843744585	0.487812	0.036305	零售业	F52	430000	湖南省	40270.5	270373212	0.397594	29.5911	674666	6737.24	47117	0.0264577	0.374987	45.11	1
000419	2015	0	19	4164706228	1.10779e+08	1.75966	0.216526	8.30358e+06	3842992322	1871693884	0.487041	0.029066	零售业	F52	430000	湖南省	42753.9	289022139	0.378719	30.0459	623785	6783.03	52357	0.0603696	0.338159	44.88	1
000420	2009	1	16	1845097346	9.91437e+06	1.34786	0.061801	6.46135e+07	2730788392	1739866853	0.63713	0.003856	化学纤维制造业	C28	220000	吉林省	26595	72787500	0.41966	12.7411	555747	2739.55	25943	0.342484	0.183149	20.74	1
000420	2010	7	17	2333965287	-8.66988e+07	1.65434	0.108442	9.28161e+06	2916262628	2002825013	0.686778	-0.030706	化学纤维制造业	C28	220000	吉林省	31599	86675800	0.453334	13.5951	760502	2746.6	29003	0.358322	0.267712	21.26	1
000420	2011	10	18	2317139158	-309769913	1.21807	0.105798	1.38333e+07	3035939560	2434472533	0.801884	-0.104086	化学纤维制造业	C28	220000	吉林省	38460	105688300	0.465326	14.1569	919356	2749.41	33610	0.436359	0.271883	21.26	1
000420	2013	3	20	1394982704	-4.30577e+08	1.21459	0.108823	1.1762e+07	3998605647	3826758209	0.957023	-0.115604	化学纤维制造业	C28	220000	吉林省	47428	130464000	0.462453	14.6379	1.07302e+06	2751.28	42846	0.478539	0.342027	21.26	1
000420	2014	1	21	1037011110	-1.75631e+06	1.3587	0.122385	1.40164e+07	3308594507	2289888009	0.692103	-0.000481	化学纤维制造业	C28	220000	吉林省	50160	138031400	0.465465	15.1779	1.23486e+06	2752.38	46516	0.338047	0.211439	11.22	1
000420	2015	2	22	1036229680	2.50439e+06	1.75571	0.018047	9.80847e+06	2650134189	1676865710	0.632747	0.000837	化学纤维制造业	C28	220000	吉林省	51086	140631300	0.434615	15.7048	936220	2753.32	51558	0.267911	0.162048	11.22	1
000420	2017	2	24	2197822695	8.54214e+07	1.46275	0.024942	3.98329e+06	6180131201	3400205942	0.550183	0.015818	化学纤维制造业	C28	220000	吉林省	54838	149445300	0.405318	17.0059	1.0013e+06	2717	61451	0.248842	0.242335	15.59	1
000420	2018	5	25	2562401717	1.4078e+08	1.09751	0.030381	2.19638e+06	7140258061	4220978146	0.591152	0.021138	化学纤维制造业	C28	220000	吉林省	55610.9	150746200	0.311952	16.6174	1.03738e+06	2704	68533	0.255434	0.209749	16.14	1
000420	2019	8	26	2690565540	9.99483e+07	1.13705	0.04517	2.43872e+06	8478434257	5459206066	0.643893	0.012799	化学纤维制造业	C28	220000	吉林省	43475	117268200	0.285484	17.1814	871740	2691	73813	0.305487	0.232692	16.25	1
000421	2009	0	17	1565345353	7.36398e+07	1.3924	0.099855	1.09017e+08	2689829704	1710456375	0.635898	0.025995	居民服务业	O79	320000	江苏省	44744	344573000	0.477836	41.2672	25969712	7725	35217	0.307503	0.15032	30.06	1
000421	2010	0	18	1742906786	4.15046e+07	1.30482	0.139166	1.51283e+08	2978085692	1895436493	0.636461	0.014645	居民服务业	O79	320000	江苏省	52840	414254800	0.465357	47.8868	34720360	7869.34	39772	0.260852	0.126881	30.06	1
000421	2011	0	19	1535234051	9.84661e+07	1.13715	0.151902	3.50416e+08	2923535423	1815835136	0.621109	0.033369	居民服务业	O79	320000	江苏省	62290	491102700	0.453685	47.7137	38531120	7898.8	45487	0.223445	0.195753	30.06	1
000421	2012	0	20	1759327240	1.10184e+08	1.1748	0.160305	348694539	2590579302	1415181680	0.54628	0.039964	综合	S90	320000	江苏省	68347	540582200	0.442273	47.0254	35777576	7919.98	50639	0.153248	0.177134	30.06	1
000421	2013	0	21	1665709811	9.70369e+07	1.13188	0.135492	2.37635e+08	2412929177	1155648854	0.47894	0.038788	综合	S90	320000	江苏省	75354	597533700	0.428633	47.3843	33933016	7939.49	57177	0.102365	0.129996	30.06	1
000421	2014	0	22	1571582055	1.68034e+08	1.46743	0.162008	2.55817e+08	2308967508	8.94989e+08	0.387614	0.071172	综合	S90	320000	江苏省	81874	650883200	0.414252	47.8713	34980320	7960.06	60867	0.0144685	0.141116	30.06	1
000421	2015	0	23	3984062028	3.60467e+08	1.18459	0.113255	3.50486e+08	6682764728	3171211152	0.474536	0.058419	燃气生产和供应业	D45	320000	江苏省	87995	701163800	0.399285	48.4096	33729768	7976.3	66196	0.104749	0.196819	49.53	1
000421	2016	2	24	3887661967	2.89028e+08	1.14713	0.088084	1.49443e+08	7042308684	3463926379	0.491874	0.042117	燃气生产和供应业	D45	320000	江苏省	96887	773882800	0.393537	48.1554	32595840	7999	71574	0.168485	0.139551	49.53	1
000421	2017	11	25	3609320539	2.49276e+08	1.00879	0.225845	5.30502e+06	10920099958	7498347870	0.686656	0.027755	燃气生产和供应业	D45	320000	江苏省	107150	858697600	0.396107	48.9522	37680128	8029.3	78267	0.186102	0.386207	49.53	1
000421	2018	6	26	3507914295	2.41022e+08	0.920862	0.151963	5.30949e+07	11434237474	7975347907	0.697497	0.021564	燃气生产和供应业	D45	320000	江苏省	115168	925954000	0.387918	49.1268	40821044	8051	84688	0.118773	0.465292	49.53	1
000421	2019	5	27	3593702457	1.82401e+08	0.919042	0.065551	8.68857e+07	12130152124	8554029542	0.705187	0.015481	燃气生产和供应业	D45	320000	江苏省	123607	996315200	0.379652	48.8498	37537352	8070	96527	0.165188	0.427908	49.53	1
000422	2009	21	17	8760618632	4.47914e+08	1.58447	0.07862	2.77249e+07	13516000181	9837026875	0.727806	0.036039	化学原料及化学制品制造业	C26	420000	湖北省	22677	129611000	0.399941	32.8202	703772	5720	26547	0.435234	0.116181	16.2	1
000422	2010	17	18	11544950317	1027329364	1.27022	0.077463	41615170	18745813518	13590126517	0.724969	0.063687	化学原料及化学制品制造业	C26	420000	湖北省	27906	159676100	0.421261	33.1303	1.10543e+06	5727.91	31811	0.49201	0.132674	16.41	1
000422	2011	52	19	17764855170	1266226836	1.09382	0.122269	4.82534e+07	26779371267	19720111408	0.736392	0.055628	化学原料及化学制品制造业	C26	420000	湖北省	34197	196322600	0.434898	36.2991	1.40999e+06	5757.5	36128	0.502383	0.111173	16.41	1
000422	2012	66	20	19351602521	1473949326	1.06167	0.045083	1.00754e+08	29648498158	21787054524	0.734845	0.052242	化学原料及化学制品制造业	C26	420000	湖北省	38572	222504500	0.437526	35.3014	1.38327e+06	5779	39846	0.510918	0.146201	16.85	1
000422	2013	35	21	19279979584	2.00449e+08	0.949511	0.071571	1.09727e+08	35354889045	27891027303	0.788887	0.006167	化学原料及化学制品制造业	C26	420000	湖北省	42825.8	247918300	0.424792	36.1572	1.40239e+06	5799	43899	0.493125	0.189668	16.85	1
000422	2014	19	22	18181913089	7.8996e+07	0.979343	0.073388	9.82069e+07	37374618259	29856353045	0.79884	0.002172	化学原料及化学制品制造业	C26	420000	湖北省	47144.6	273792176	0.401501	39.0921	1452938	5816	49838	0.387397	0.219472	16.85	1
000422	2015	15	23	18337360261	5.4244e+07	0.97269	0.076341	9.86552e+07	39979314529	31911007253	0.798188	0.001402	化学原料及化学制品制造业	C26	420000	湖北省	50653.8	295501881	0.390264	38.9206	1.22856e+06	5851.5	54367	0.342187	0.262446	17.08	1
000422	2016	42	24	15181929890	-1408193496	1.00836	0.095768	1.224e+08	39772982666	32967584844	0.828894	-0.035314	化学原料及化学制品制造业	C26	420000	湖北省	55665	326653800	0.383782	39.4158	1.0645e+06	5885	59831	0.342499	0.280052	17.08	1
000422	2017	30	25	11955441537	-5151616368	1.06453	0.078552	156746658	32551283046	30988499328	0.95199	-0.142459	化学原料及化学制品制造业	C26	420000	湖北省	60199	354780900	0.368117	39.4897	1.21822e+06	5902	65912	0.346434	0.292839	17.08	1
000423	2009	24	16	2079106082	4.07061e+08	4.82675	0.630311	1.85351e+06	3116727695	6.57604e+08	0.210992	0.162503	医药制造业	C27	370000	山东省	35894	338966500	0.49846	43.1598	7559835	9470.3	29398	0	0.0823084	23.14	1
000423	2010	12	17	2463784269	5.94119e+08	9.50316	0.314949	3.82423e+06	3597719335	7.80345e+08	0.2169	0.176485	医药制造业	C27	370000	山东省	41106	391699200	0.481529	44.4003	9632505	9587.86	33321	0	0.0673856	23.14	1
000423	2011	18	18	2758848254	870259970	6.82208	0.355524	1.11431e+07	4226349298	7.51244e+08	0.177752	0.222457	医药制造业	C27	370000	山东省	47335	453618500	0.469026	47.2882	10743801	9637	37618	0	0.0448256	23.14	1
000423	2012	28	19	3056074264	1053561679	5.15157	0.504652	1.38214e+07	5325655927	1014450176	0.190484	0.220595	医药制造业	C27	370000	山东省	51768	500132449	0.455846	47.4266	10197143	9684.97	41904	0	0.0765833	23.14	1
000423	2013	101	20	4016304415	1219716224	4.47529	0.320056	1.7047e+07	5979724986	8.95441e+08	0.149746	0.215776	医药制造业	C27	370000	山东省	56884.9	552303249	0.438566	47.5858	10102871	9733.39	46998	0	0.0722218	23.14	1
000423	2014	81	21	4009010468	1372277019	3.45925	0.341803	4.69804e+07	7459925145	1432305958	0.192	0.204213	医药制造业	C27	370000	山东省	60879.1	594265902	0.426423	46.4076	10704204	9789.43	51825	0	0.0935	23.14	1
000423	2015	47	22	5449663158	1637813561	4.14971	0.192654	1.35357e+07	8609016438	1526000138	0.177256	0.203848	医药制造业	C27	370000	山东省	64168.3	630023325	0.411266	47.4195	9262136	9847.16	57270	0.00929258	0.0647281	23.14	1
000423	2016	128	23	6317135286	1855139869	3.69757	0.14218	2.97564e+07	9949565214	1563435878	0.157136	0.199923	医药制造业	C27	370000	山东省	68733	680244900	0.40557	50.9142	8246447	9947	62539	0	0.0569882	23.14	1
000425	2009	190	16	20699085204	1712270367	1.70144	0.333921	6.53503e+07	15072186168	10663887381	0.707521	0.128154	专用设备制造业	C35	320000	江苏省	44744	344573000	0.477836	41.2672	25969712	7725	35217	0.0931693	0.420861	58.472	1
000425	2010	217	17	25213901114	2918403337	1.64723	0.36678	8.05467e+07	24801122459	12745367249	0.513903	0.146384	专用设备制造业	C35	320000	江苏省	52840	414254800	0.465357	47.8868	34720360	7869.34	39772	0.0570774	0.354233	49.2	1
000425	2011	270	18	32971069795	3378595294	1.2047	0.241049	54453140	34713516841	19558671957	0.563431	0.112507	专用设备制造业	C35	320000	江苏省	62290	491102700	0.453685	47.7137	38531120	7898.8	45487	0.113181	0.288316	49.2	1
000425	2012	531	19	32132446476	2465778647	1.13747	0.153937	331087943	45358935030	27835922145	0.613681	0.061589	专用设备制造业	C35	320000	江苏省	68347	540582200	0.442273	47.0254	35777576	7919.98	50639	0.182842	0.26627	49.26	1
000425	2013	829	20	26994743025	1547997146	0.918514	0.13454	1.60621e+08	49096743162	29384573277	0.598504	0.03271	专用设备制造业	C35	320000	江苏省	75354	597533700	0.428633	47.3843	33933016	7939.49	57177	0.15451	0.23808	49.26	1
000425	2014	1231	21	23306280782	4.06922e+08	1.25828	0.097348	9.32905e+07	48850537738	28411578223	0.581602	0.008114	专用设备制造业	C35	320000	江苏省	81874	650883200	0.414252	47.8713	34980320	7960.06	60867	0.12998	0.234594	46.93	1
000425	2015	1064	22	16657829345	-6.26815e+07	1.22207	0.110795	1.65164e+08	42707944216	22103806762	0.517557	-0.001369	专用设备制造业	C35	320000	江苏省	87995	701163800	0.399285	48.4096	33729768	7976.3	66196	0.137735	0.204645	42.13	1
000425	2016	835	23	16891229923	2.16591e+08	1.07272	0.112251	1.10283e+08	43977053707	23495471272	0.534267	0.004994	专用设备制造业	C35	320000	江苏省	96887	773882800	0.393537	48.1554	32595840	7999	71574	0.122504	0.23059	42.6	1
000425	2017	1080	24	29131104626	1028762187	1.16823	0.119414	5.71428e+07	49770025361	25714240499	0.516661	0.021948	专用设备制造业	C35	320000	江苏省	107150	858697600	0.396107	48.9522	37680128	8029.3	78267	0.0881787	0.309203	42.6	1
000425	2018	972	25	44410005648	2055651242	0.926571	0.16182	2.48943e+08	61249882257	30909371308	0.504644	0.037032	专用设备制造业	C35	320000	江苏省	115168	925954000	0.387918	49.1268	40821044	8051	84688	0.0704023	0.328812	38.11	1
000425	2019	727	26	59175998918	3645376728	1.10633	0.167085	494175312	77291657089	43645468817	0.564685	0.052625	专用设备制造业	C35	320000	江苏省	123607	996315200	0.379652	48.8498	37537352	8070	96527	0.0751247	0.378016	38.11	1
000426	2009	0	15	3.24194e+08	7.80964e+07	2.4741	0.055298	2.5044e+07	1665871654	4.79669e+08	0.287939	0.038596	电力、热力生产和供应业	D44	150000	内蒙古自治区	40282	97402500	0.462342	7.5805	108694	2422.07	30486	0.138006	0.121574	45.1	1
000426	2010	0	16	3.97805e+08	-5.13861e+07	2.83914	0.069511	2.41724e+07	1625827673	491011365	0.302007	-0.031222	电力、热力生产和供应业	D44	150000	内蒙古自治区	47347	116720000	0.481357	9.4704	161063	2472.18	35211	0.117417	0.0940076	45.1	1
000426	2011	0	17	3.81957e+08	1.85829e+08	1.67742	0.083822	2.1497e+07	3140844174	1528992130	0.486809	0.07797	有色金属矿采选业	B09	150000	内蒙古自治区	57974	143598800	0.494545	9.5957	246266	2481.71	41118	0.0852924	0.056907	33.02	0
000426	2012	0	18	8.84503e+08	1.0585e+08	2.08496	0.008525	1875000	3325557016	1620532357	0.487297	0.032738	有色金属矿采选业	B09	150000	内蒙古自治区	63886	158805788	0.487122	10.5054	175005	2489.85	46557	0.159672	0.102401	33.02	0
000426	2013	0	19	8.26905e+08	4.99669e+07	1.31543	0.190859	300000	4257847848	1527345659	0.358713	0.013178	有色金属矿采选业	B09	150000	内蒙古自治区	67835.6	169165029	0.469624	10.8272	162700	2497.61	50723	0.0634123	0.10139	30.51	0
000426	2014	0	20	1159387326	1.57941e+08	1.8588	0.013328	318200	3932942136	1177727935	0.299452	0.036537	有色金属矿采选业	B09	150000	内蒙古自治区	71046.4	177701888	0.444812	11.1723	163137	2504.81	53748	0.146201	0.0803723	30.51	0
000426	2016	3	22	8.6571e+08	8.92023e+07	1.69474	0.116541	493200	9762776063	4895915287	0.501488	0.010942	有色金属矿采选业	B09	150000	内蒙古自治区	72064	181281000	0.398994	11.1516	100483	2520	61067	0.314972	0.0886476	32.11	0
000426	2017	1	23	2111439099	5.53558e+08	1.85514	0.056933	387900	9331359720	3956011957	0.423948	0.057982	有色金属矿采选业	B09	150000	内蒙古自治区	63764	160962100	0.317404	11.7798	104594	2529	66679	0.240855	0.0759867	29.76	0
000426	2018	9	24	2439000200	-170640494	1.33417	0.004204	1.15408e+06	8933497776	3821543713	0.427777	-0.018685	有色金属矿采选业	B09	150000	内蒙古自治区	68302	172892200	0.307224	12.2929	110435	2534	73835	0.22714	0.0955419	29.76	0
000426	2019	0	25	8.73661e+08	1.02202e+08	1.32225	0.022155	345005	9269385281	3894518818	0.420149	0.011229	有色金属矿采选业	B09	150000	内蒙古自治区	67852.1	172125300	0.320368	12.4677	95118.5	2540	80563	0.113378	0.0877971	30.27	0
000428	2009	0	14	1270558478	1.54433e+08	1.46747	0.057515	0	3912280751	2452690429	0.626921	0.042666	住宿业	H61	430000	湖南省	20428	130596900	0.369029	25.4253	182177	6406	26534	0.361988	0.0653906	45.43	1
000428	2010	0	15	1373663643	1.43498e+08	1.74771	0.048202	0	4559850682	3006080900	0.65925	0.033875	住宿业	H61	430000	湖南省	24719	160379600	0.393137	27.6082	310208	6570.1	29670	0.353959	0.0570753	45.43	1
000428	2011	0	16	1565024278	1.33495e+08	1.22411	0.064071	1238400	5516862016	3784070414	0.68591	0.026496	住宿业	H61	430000	湖南省	29880	196695600	0.41296	28.4178	455239	6595.6	34586	0.335787	0.0772065	45.43	1
000428	2012	0	17	1645126914	1.16424e+08	1.18173	0.036545	1710000	6711992901	4912273676	0.731865	0.018917	住宿业	H61	430000	湖南省	33480	221542275	0.412495	30.6809	628079	6638.93	38971	0.328953	0.150754	45.43	1
000428	2013	5	18	1780991430	1.11332e+08	1.31351	0.028518	4.21242e+06	8040444507	6140406268	0.76369	0.015093	住宿业	H61	430000	湖南省	36943	246216700	0.406187	29.4355	635614	6690.6	42726	0.316646	0.128978	46.03	1
000428	2014	0	19	1514374503	-9.59658e+07	1.25628	0.032366	65308300	9230771984	7412772849	0.80305	-0.011045	住宿业	H61	430000	湖南省	40270.5	270373212	0.397594	29.5911	674666	6737.24	47117	0.358774	0.110132	46.03	1
000428	2015	0	20	1194594745	-3.49923e+07	1.52114	0.076236	25512600	9523431649	6115211141	0.642123	-0.003732	住宿业	H61	430000	湖南省	42753.9	289022139	0.378719	30.0459	623785	6783.03	52357	0.193382	0.0911525	32.48	1
000428	2017	0	22	1063094355	-7.06954e+07	1.10496	0.084117	1.4126e+07	9027571837	6111533559	0.676985	-0.007883	住宿业	H61	430000	湖南省	49558	339029600	0.35041	33.2792	823794	6860.15	63690	0.300085	0.0697899	32.48	1
000428	2018	0	23	958129548	-6.98289e+08	1.01011	0.035265	1.36931e+07	7196445970	4742269463	0.658974	-0.086081	住宿业	H61	430000	湖南省	52948.6	364257800	0.322718	34.7641	911056	6899	70221	0.382847	0.0560459	32.48	1
000428	2019	0	24	1110553010	2.0538e+06	1.03248	0.020133	3.12952e+07	6567649681	4111419374	0.626011	0.000298	住宿业	H61	430000	湖南省	57540.3	397521200	0.292577	36.1908	792963	6918	74316	0.297943	0.049256	32.48	1
000429	2009	2	16	9.36882e+08	3.76825e+08	1.13132	0.024537	200000	8915176490	4901759498	0.549822	0.046582	装卸搬运和运输代理业	G58	440000	广东省	41166	394825600	0.458216	30.919	38241320	9638	36469	0.389771	0.0186731	40.78	1
000429	2010	0	17	1002219500	4.38332e+08	1.02484	0.024593	150000	10526464082	5726488968	0.544009	0.045092	装卸搬运和运输代理业	G58	440000	广东省	44736	460130600	0.466448	33.4187	48449160	10441	40432	0.387211	0.012128	40.83	1
000429	2011	1	18	1078042713	223873162	0.922429	0.086338	371600	11802427176	7046672448	0.597053	0.020052	装卸搬运和运输代理业	G58	440000	广东省	50807	532102800	0.463249	35.7521	54988584	10504.8	45060	0.355964	0.0119146	40.83	1
000429	2012	2	19	1105716815	2.01187e+08	0.91797	0.0607	100000	13154565539	8042103163	0.611355	0.016123	道路运输业	G54	440000	广东省	54095	570679177	0.452269	40.4011	57123712	10594	50278	0.280973	0.0564302	40.83	1
000429	2013	1	20	1327506120	1.0005e+08	0.904573	0.076921	450000	12694475514	7641731078	0.601973	0.007741	道路运输业	G54	440000	广东省	58833	624747900	0.438997	41.2315	59207052	10644	53318	0.393381	0.0253814	40.83	1
000429	2014	0	21	1455054984	3.5885e+08	0.956221	0.044896	150000	12513505946	6642489404	0.530826	0.028471	道路运输业	G54	440000	广东省	63469	678098500	0.429792	44.0952	58884636	10724	59481	0.363115	0.0124399	40.84	1
000429	2015	0	22	1545498589	539430035	1.04019	0.081496	480000	12107767968	5979360842	0.493845	0.043818	道路运输业	G54	440000	广东省	67503	728125500	0.415581	47.6901	54274784	10849	65788	0.337119	0.013126	40.84	1
000430	2012	0	20	6.825e+08	1.01301e+08	3.64852	0.095165	3603988	5.13007e+08	1.30893e+08	0.255149	0.21083	公共设施管理业	N78	430000	湖南省	33480	221542275	0.412495	30.6809	628079	6638.93	38971	0.126412	0.0122282	30.02	1
000430	2013	0	21	5.0032e+08	5.24138e+07	2.58489	0.110766	2311540	6.02772e+08	1.69197e+08	0.280697	0.09395	公共设施管理业	N78	430000	湖南省	36943	246216700	0.406187	29.4355	635614	6690.6	42726	0.208205	0.0132508	30.02	1
000430	2014	0	22	4.84009e+08	6.00423e+07	3.00148	0.082476	1568096	6.84745e+08	1.86331e+08	0.272118	0.093268	公共设施管理业	N78	430000	湖南省	40270.5	270373212	0.397594	29.5911	674666	6737.24	47117	0.161447	0.0242227	30.02	1
000430	2015	0	23	674880018	1.14337e+08	4.26907	0.129107	1.34153e+06	8.72799e+08	2.59902e+08	0.29778	0.146817	公共设施管理业	N78	430000	湖南省	42753.9	289022139	0.378719	30.0459	623785	6783.03	52357	0.138749	0.053145	30.02	1
000488	2009	4	16	14884629350	9.53911e+08	1.00026	0.083909	2.41768e+08	28213084875	13476024053	0.477652	0.034998	造纸及纸制品业	C22	370000	山东省	35894	338966500	0.49846	43.1598	7559835	9470.3	29398	0.290311	0.102808	18.91	1
000488	2010	16	17	17203123029	1301658119	0.958769	0.05289	1.28131e+08	35077132130	19816933123	0.564953	0.041133	造纸及纸制品业	C22	370000	山东省	41106	391699200	0.481529	44.4003	9632505	9587.86	33321	0.237185	0.0951351	18.91	1
000488	2011	5	18	17747489901	5.88727e+08	0.903126	0.050778	2.49704e+08	45630828967	30643054108	0.671543	0.014589	造纸及纸制品业	C22	370000	山东省	47335	453618500	0.469026	47.2882	10743801	9637	37618	0.377597	0.121241	18.89	1
000488	2012	30	19	19761679230	4.66863e+07	0.885716	0.049105	258711984	47725421927	33380003994	0.699418	0.001	造纸及纸制品业	C22	370000	山东省	51768	500132449	0.455846	47.4266	10197143	9684.97	41904	0.352214	0.10211	18.9	1
000488	2013	2	20	20388890067	6.90353e+08	0.893466	0.015288	1.90712e+08	47521883569	32883530036	0.691966	0.014496	造纸及纸制品业	C22	370000	山东省	56884.9	552303249	0.438566	47.5858	10102871	9733.39	46998	0.284979	0.0721353	19.73	1
000488	2014	38	21	19101677078	4.53309e+08	0.941878	0.017178	2.69545e+08	56822026545	42473958312	0.747491	0.008689	造纸及纸制品业	C22	370000	山东省	60879.1	594265902	0.426423	46.4076	10704204	9789.43	51825	0.437306	0.0928607	18.11	1
000488	2015	4	22	20192643491	9.77932e+08	0.973996	0.024218	2.5117e+08	77961699548	60702773102	0.778623	0.014511	造纸及纸制品业	C22	370000	山东省	64168.3	630023325	0.411266	47.4195	9262136	9847.16	57270	0.383841	0.0821486	15.13	1
000488	2016	23	23	22566922464	2022605809	0.955363	0.024061	482366196	82285354532	59720495317	0.725773	0.025244	造纸及纸制品业	C22	370000	山东省	68733	680244900	0.40557	50.9142	8246447	9947	62539	0.423053	0.056106	15.13	1
000488	2017	17	24	29472453564	3758962847	0.98981	0.026551	4.0124e+08	105625000000	75350917538	0.713381	0.040008	造纸及纸制品业	C22	370000	山东省	72807.1	726341491	0.395209	57.122	8415128	10005.8	68081	0.404664	0.0524072	15.13	1
000498	2013	13	20	7161339075	2.61781e+08	1.07449	0.069806	6198100	9420076332	7114054624	0.755201	0.028665	土木工程建筑业	E48	370000	山东省	56884.9	552303249	0.438566	47.5858	10102871	9733.39	46998	0.130951	0.409682	60.66	1
000498	2015	16	22	7418690060	3.77696e+08	1.21273	0.06764	2430100	10415882165	7376070261	0.708156	0.036953	土木工程建筑业	E48	370000	山东省	64168.3	630023325	0.411266	47.4195	9262136	9847.16	57270	0.10676	0.482211	60.66	1
000498	2016	30	23	8147651273	4.30964e+08	1.11375	0.149473	1770000	15043153552	11572528888	0.769289	0.033856	土木工程建筑业	E48	370000	山东省	68733	680244900	0.40557	50.9142	8246447	9947	62539	0.234991	0.475367	60.66	1
000498	2017	37	24	12384729808	5.77868e+08	1.07627	0.100594	3.58658e+07	17626770346	13561543624	0.769372	0.035376	土木工程建筑业	E48	370000	山东省	72807.1	726341491	0.395209	57.122	8415128	10005.8	68081	0.177856	0.474948	60.66	1
000498	2018	69	25	14768382699	6.771e+08	0.988602	0.124835	3.79186e+06	23891517673	17531435259	0.733793	0.032617	土木工程建筑业	E48	370000	山东省	76267.3	764696700	0.337983	58.5871	8576726	10047	73593	0.130265	0.438636	60.66	1
000498	2019	94	26	23260476870	819313344	0.906138	0.098967	1.51656e+07	32061226493	23809513817	0.742626	0.028826	土木工程建筑业	E48	370000	山东省	70652.6	710675300	0.323427	57.798	7488551	10070	81446	0.164701	0.423149	60.66	1
000501	2009	0	17	7937595166	3.17624e+08	2.02264	0.227919	10419699	5848973236	4293254158	0.734018	0.057608	零售业	F52	420000	湖北省	22677	129611000	0.399941	32.8202	703772	5720	26547	0.178194	0.356669	18.42	1
000501	2010	0	18	10537035503	3.77907e+08	2.00275	0.266046	1.21112e+07	7457438835	5607808064	0.751975	0.056801	零售业	F52	420000	湖北省	27906	159676100	0.421261	33.1303	1.10543e+06	5727.91	31811	0.136005	0.428414	18.42	1
000501	2011	0	19	12733849920	4.45378e+08	1.5674	0.23492	1.17291e+07	9695002971	7460959442	0.769568	0.051932	零售业	F52	420000	湖北省	34197	196322600	0.434898	36.2991	1.40999e+06	5757.5	36128	0.106393	0.464301	20.17	1
000501	2012	0	20	14901506305	5.20582e+08	1.28935	0.196938	7.42544e+06	11038554973	8399469336	0.760921	0.050216	零售业	F52	420000	湖北省	38572	222504500	0.437526	35.3014	1.38327e+06	5779	39846	0.0719639	0.490555	22.02	1
000501	2013	0	21	16842055893	6.06202e+08	1.26479	0.164765	7.84408e+06	12634382423	9507827558	0.752536	0.051215	零售业	F52	420000	湖北省	42825.8	247918300	0.424792	36.1572	1.40239e+06	5799	43899	0.0586963	0.468178	24.02	1
000501	2014	0	22	17160842232	6.41247e+08	1.27216	0.142925	1.05453e+07	15650845999	11886301585	0.759467	0.045341	零售业	F52	420000	湖北省	47144.6	273792176	0.401501	39.0921	1452938	5816	49838	0.158247	0.348975	25.13	1
000501	2015	0	23	17523657755	8.0077e+08	1.38844	0.112875	8.49918e+06	17753307348	13625229694	0.767476	0.047944	零售业	F52	420000	湖北省	50653.8	295501881	0.390264	38.9206	1.22856e+06	5851.5	54367	0.269316	0.283126	24.09	1
000501	2016	0	24	17689641583	9.93055e+08	1.26489	0.123033	1.16731e+07	17790568854	11736836400	0.659722	0.055878	零售业	F52	420000	湖北省	55665	326653800	0.383782	39.4158	1.0645e+06	5885	59831	0.181665	0.289116	21.54	1
000501	2017	0	25	18122098736	1241339842	1.24587	0.108523	9.42284e+06	18019927746	10842076727	0.601671	0.069328	零售业	F52	420000	湖北省	60199	354780900	0.368117	39.4897	1.21822e+06	5902	65912	0.159409	0.273177	21.55	1
000501	2018	0	26	17705560680	1049946243	0.963085	0.135858	8.36378e+06	22886656917	14637561605	0.639567	0.051334	零售业	F52	420000	湖北省	66615.7	393665500	0.370205	37.5447	1.36103e+06	5917	73777	0.19405	0.290023	21.55	1
000501	2019	0	27	17756087656	1225003589	1.02972	0.084849	5.07166e+06	23595140266	14085259481	0.596956	0.052709	零售业	F52	420000	湖北省	77386.5	458283100	0.351035	38.3673	1348804	5927	79303	0.0904272	0.313827	21.55	1
000502	2009	0	18	459147401	3.47023e+07	2.92074	0.116371	24545000	5.65138e+08	2.15955e+08	0.382128	0.05088	房地产业	K70	440000	广东省	41166	394825600	0.458216	30.919	38241320	9638	36469	0.0371591	0.175917	22.65	0
000502	2010	0	19	7.11981e+07	-5.15844e+07	2.62253	0.22771	0	8.17823e+08	5.86433e+08	0.717066	-0.0746	房地产业	K70	440000	广东省	44736	460130600	0.466448	33.4187	48449160	10441	40432	0	0.587559	22.65	0
000502	2011	0	20	6.25157e+08	3.67448e+07	2.39511	0.322404	100000	4.51942e+08	1.83807e+08	0.406705	0.057877	房地产业	K70	440000	广东省	50807	532102800	0.463249	35.7521	54988584	10504.8	45060	0	0.111758	22.65	0
000502	2012	0	21	3.33893e+07	-1.13756e+07	4.01762	0.042107	0	3.00139e+08	6.36301e+07	0.212002	-0.030251	房地产业	K70	440000	广东省	54095	570679177	0.452269	40.4011	57123712	10594	50278	0	0.112972	22.65	0
000502	2013	0	22	2.90182e+07	8.02146e+06	3.9757	0.065793	200761	3.09702e+08	6.51719e+07	0.210434	0.026307	房地产业	K70	440000	广东省	58833	624747900	0.438997	41.2315	59207052	10644	53318	0	0.0989997	22.65	0
000502	2014	4	23	6.11623e+07	3762653	6.56725	0.174529	0	2.70708e+08	4.53649e+07	0.167579	0.012965	房地产业	K70	440000	广东省	63469	678098500	0.429792	44.0952	58884636	10724	59481	0	0.0825433	22.65	0
000502	2015	0	24	1.97645e+07	-2.42037e+07	14.8397	0.281997	0	4.04699e+08	1.92383e+08	0.475371	-0.071671	房地产业	K70	440000	广东省	67503	728125500	0.415581	47.6901	54274784	10849	65788	0	0.0480324	22.65	0
000503	2009	0	18	2.72498e+08	6.29558e+06	4.30415	0.115662	1.83287e+06	1623946128	313078334	0.192789	0.003867	综合	S90	460000	海南省	19254	16542100	0.181736	3.0844	301396	864.07	24790	0.0948273	0.00170479	25.86	0
000503	2010	1	19	1.97767e+08	1.0824e+07	4.91991	0.143146	3.34292e+06	1554773180	2.59503e+08	0.166907	0.00681	综合	S90	460000	海南省	23831	20645000	0.186588	3.6791	623702	868.551	30775	0.0603107	0.00330959	23.8	0
000503	2011	0	20	1.6285e+08	1.90083e+07	3.27354	0.163342	905250	1419662059	1.58839e+08	0.111885	0.012781	综合	S90	460000	海南省	28898	25226600	0.188309	3.915	1.00619e+06	877.34	36244	0.00998743	0.00275819	23.81	0
000503	2012	0	21	1.92937e+08	2.24001e+07	4.71577	0.269412	0	1478465008	1.89556e+08	0.128211	0.015458	电信、广播电视和卫星传输服务	I63	460000	海南省	32377	28555400	0.182505	4.0887	1.14842e+06	886.55	39485	0.0429242	0.0121749	26.79	0
000503	2013	0	22	2.05907e+08	1.23324e+07	13.2514	0.374062	0	1428044343	1.5572e+08	0.109044	0.008486	互联网和相关服务	I64	460000	海南省	35663	31775600	0.173438	4.3804	1.09497e+06	895.28	44971	0.0440243	0.00609001	27.27	0
000503	2014	0	23	1.95071e+08	1.93375e+07	19.6491	0.496405	0	1434935617	1.06735e+08	0.074383	0.013509	互联网和相关服务	I64	460000	海南省	38923.7	35007200	0.146941	4.4792	1.26842e+06	903.48	49882	0.0172378	0.00410129	27.56	0
000503	2015	0	24	1.93827e+08	9.64386e+06	20.3634	0.547451	298410	1481815750	1.01861e+08	0.068741	0.006613	互联网和相关服务	I64	460000	海南省	40818	37027600	0.131213	4.8245	1054274	910.82	57600	0.00105016	0.00781493	27.62	0
000504	2009	0	18	1.7831e+08	-1.3573e+08	4.50589	0.105736	2100000	4.12425e+08	2.67945e+08	0.649683	-0.286065	新闻和出版业	R85	110000	北京市	70452	121530300	0.189507	15.5142	5.33415e+06	1755	57779	0.104261	0.278154	25.58	1
000505	2014	0	26	2.38904e+08	-1.80755e+08	2.78715	0.047042	0	1645436645	1626381593	0.988419	-0.125387	房地产业	K70	460000	海南省	38923.7	35007200	0.146941	4.4792	1.26842e+06	903.48	49882	0.210463	0.0529655	26.36	1
000506	2010	0	22	1196613685	2.83027e+08	1.47065	0.214589	0	5499238187	4522258884	0.822343	0.062852	房地产业	K70	370000	山东省	41106	391699200	0.481529	44.4003	9632505	9587.86	33321	0.245108	0.395031	47.09	0
000506	2011	0	23	1327075530	2.228e+08	1.32323	0.029751	0	5995898788	4717443059	0.786778	0.038764	房地产业	K70	370000	山东省	47335	453618500	0.469026	47.2882	10743801	9637	37618	0.146197	0.402483	47.17	0
000506	2012	0	24	1070614948	3.08221e+08	1.86488	0.01577	430000	5147840716	3562309279	0.692001	0.055317	房地产业	K70	370000	山东省	51768	500132449	0.455846	47.4266	10197143	9684.97	41904	0.18273	0.399171	47.17	0
000506	2013	0	25	9.07194e+08	1.75309e+08	1.70703	0.039437	0	3384345832	1524873532	0.450567	0.041094	房地产业	K70	370000	山东省	56884.9	552303249	0.438566	47.5858	10102871	9733.39	46998	0.0319625	0.347609	29.92	0
000506	2015	0	27	1387828477	5.8079e+06	3.26918	0.025408	0	3240346397	1698886295	0.524292	0.001812	有色金属矿采选业	B09	370000	山东省	64168.3	630023325	0.411266	47.4195	9262136	9847.16	57270	0.0452787	0.238036	25.08	0
000507	2009	12	20	410791728	9.87262e+07	1.83074	0.135859	4.6962e+06	1724920497	4.6541e+08	0.269815	0.056926	综合	S90	440000	广东省	41166	394825600	0.458216	30.919	38241320	9638	36469	0.164819	0.0376534	16.4	1
000507	2010	6	21	371248287	2.10014e+08	2.42026	0.198991	762055	1817238684	3.96282e+08	0.218068	0.111923	综合	S90	440000	广东省	44736	460130600	0.466448	33.4187	48449160	10441	40432	0.114459	0.0360833	16.4	1
000507	2011	7	22	4.54106e+08	2.94696e+08	1.24681	0.182028	769333	3415780991	1628750520	0.476831	0.108656	综合	S90	440000	广东省	50807	532102800	0.463249	35.7521	54988584	10504.8	45060	0.211732	0.044518	16.4	1
000507	2012	10	23	6.54376e+08	1.51866e+08	1.28726	0.070758	4.02151e+06	3538294556	1548002135	0.4375	0.043677	水上运输业	G55	440000	广东省	54095	570679177	0.452269	40.4011	57123712	10594	50278	0.205611	0.0525363	25.06	1
000507	2013	8	24	1291102070	9.11155e+07	1.4255	0.09943	4.30839e+06	3931125867	1394712782	0.354787	0.024397	水上运输业	G55	440000	广东省	58833	624747900	0.438997	41.2315	59207052	10644	53318	0.147974	0.0397527	25.62	1
000507	2014	0	25	2139037978	1.69275e+07	1.80539	0.068777	8.46697e+06	5360256473	2716146805	0.50672	0.003596	水上运输业	G55	440000	广东省	63469	678098500	0.429792	44.0952	58884636	10724	59481	0.198607	0.101571	25.83	1
000507	2015	2	26	2022660446	8.05509e+07	1.54528	0.072879	1.24059e+07	5474452420	2676320570	0.488875	0.014869	水上运输业	G55	440000	广东省	67503	728125500	0.415581	47.6901	54274784	10849	65788	0.208372	0.0594418	25.83	1
000507	2016	3	27	1801125933	1.20223e+08	1.34886	0.054091	1.78042e+07	5721015457	2803512620	0.490038	0.021477	水上运输业	G55	440000	广东省	74016	808549100	0.403821	48.9397	47028452	10999	72326	0.144308	0.0416814	25.83	1
000507	2017	21	28	1860636424	1.65872e+08	1.81798	0.07625	2.64252e+07	5915200733	2825175506	0.477613	0.02851	水上运输业	G55	440000	广东省	80932	897052300	0.39342	51.1222	47133264	11169	79183	0.137829	0.0470967	25.83	1
000507	2018	7	29	2614962979	1.93008e+08	1.27861	0.135087	3.20404e+07	6838678093	3575983880	0.522906	0.029893	水上运输业	G55	440000	广东省	86412	972777700	0.383902	52.3936	49042140	11346	88636	0.202735	0.0630342	25.83	1
000507	2019	20	30	3321817006	2.47058e+08	1.0052	0.123396	2.26421e+07	9250908035	3596009057	0.38872	0.03071	水上运输业	G55	440000	广东省	94172	1076710700	0.365915	52.2094	43476296	11521	98889	0.155504	0.0469225	29.64	1
000509	2014	0	24	2.26576e+08	-5.49551e+07	5.06728	0.172221	456702	6.2658e+08	6.14255e+08	0.980329	-0.080831	橡胶和塑料制品业	C29	510000	四川省	35128	285366600	0.415325	33.8643	3.43446e+06	8140.2	52555	0.0127677	0.337604	24.13	0
000509	2015	0	25	1.76837e+08	1.98486e+07	10.1297	0.182145	7.0468e+07	5.67827e+08	5.3463e+08	0.941537	0.033236	橡胶和塑料制品业	C29	510000	四川省	36775	300531000	0.367319	36.151	2.67375e+06	8204	58915	0	0.255858	24.13	0
000509	2016	2	26	7.8835e+07	-7.48099e+07	15.536	0.206288	478900	3.41522e+08	3.18991e+08	0.934028	-0.164535	橡胶和塑料制品业	C29	510000	四川省	40003	329345400	0.335781	36.2127	3.12277e+06	8262	63926	0	0.0956868	24.13	0
000510	2009	4	20	2283951398	7.46772e+06	2.64858	0.11941	2.18176e+07	2807037674	1654078774	0.589261	0.002726	化学原料及化学制品制造业	C26	510000	四川省	17339	141512800	0.401253	25.2214	936469	8185	28149	0.328941	0.220031	5.14	0
000510	2010	9	21	2702559770	8.31482e+07	2.65601	0.270549	1.38277e+07	2419332334	1242095831	0.513404	0.031819	化学原料及化学制品制造业	C26	510000	四川省	21182	171854800	0.432426	27.8577	1.27844e+06	8044.92	32567	0.338184	0.11522	5.14	0
000510	2011	12	22	2587148107	-1.15874e+08	1.82647	0.136793	1.53142e+07	2354079488	1235669630	0.524906	-0.04855	化学原料及化学制品制造业	C26	510000	四川省	26133	210266800	0.451381	28.9165	2.33544e+06	8050	37330	0.323685	0.148958	5.14	0
000510	2012	3	23	2172665059	4.32289e+06	2.03366	0.147245	9.76771e+06	2301272695	1171353909	0.509003	0.001857	化学原料及化学制品制造业	C26	510000	四川省	29608	238728000	0.441948	28.6756	3.02024e+06	8076.2	42339	0.224563	0.180892	5.14	0
000510	2013	5	24	2005537958	-1.91155e+08	2.25117	0.044761	1.70691e+07	1842146786	9.00276e+08	0.48871	-0.092269	化学原料及化学制品制造业	C26	510000	四川省	32617	263920700	0.438713	31.8407	3.13519e+06	8107	47965	0.173765	0.196712	5.14	1
000510	2014	2	25	2052186512	-146259098	2.40978	0.083362	1.58475e+07	1803774372	1008621708	0.559173	-0.080232	化学原料及化学制品制造业	C26	510000	四川省	35128	285366600	0.415325	33.8643	3.43446e+06	8140.2	52555	0.221563	0.234749	4.16	1
000511	2009	0	21	6.19523e+08	1.23342e+08	2.35157	0.102806	0	3445242734	1923472941	0.558298	0.044526	房地产业	K70	210000	辽宁省	35239	152124900	0.455259	20.6211	3.07688e+06	4319	30523	0.270509	0.107626	20.34	0
000511	2010	0	22	4.424e+08	3.9811e+07	1.60039	0.08148	0	3688763840	2127183022	0.576666	0.011161	房地产业	K70	210000	辽宁省	42355	184572700	0.476196	21.9564	3.8992e+06	4374.9	34437	0.296915	0.112927	20.34	0
000511	2011	0	23	5.35709e+08	-1.43674e+07	1.3705	0.02016	0	3553960623	2006747159	0.564651	-0.003967	房地产业	K70	210000	辽宁省	50760	222267000	0.481247	23.6341	4598764	4383	38154	0.0654653	0.0819222	21.98	0
000511	2012	1	24	7.13577e+08	7.40382e+07	1.69924	0.052656	0	3940752508	2307954231	0.585663	0.019897	房地产业	K70	210000	辽宁省	56649	248464300	0.467072	23.5984	4703771	4389	41858	0.0532893	0.125263	22.08	0
000511	2013	4	25	622150986	4.67155e+07	1.86445	0.020557	0	3395308439	1722637047	0.507358	0.012899	房地产业	K70	210000	辽宁省	61996.2	272132200	0.459713	24.1049	4.49906e+06	4390	45505	0.126645	0.0907357	14.63	0
000511	2014	6	26	1650271821	-2.71358e+08	3.22824	0.039317	311218	3627539064	2229468337	0.614595	-0.077279	有色金属冶炼及压延加工业	C32	210000	辽宁省	65201.2	286265800	0.442136	24.751	4857891	4391	48190	0.113024	0.175258	13.69	0
000511	2015	12	27	1116149630	-1.74099e+07	4.18013	0.021845	2.28796e+06	3807250936	2391810093	0.628225	-0.004683	非金属矿物制品业	C30	210000	辽宁省	65354.4	286690160	0.393136	25.8296	4.13356e+06	4382.4	52332	0.168626	0.248005	11.27	0
000513	2009	21	17	2595847052	5.13794e+08	3.16333	0.17868	5881749	3124376785	8.98918e+08	0.287711	0.1699	医药制造业	C27	440000	广东省	41166	394825600	0.458216	30.919	38241320	9638	36469	0.0989997	0.0636534	26.21	0
000513	2010	36	18	2726718896	4.5249e+08	3.14745	0.230607	1.32086e+07	3661991628	1022841039	0.279313	0.133353	医药制造业	C27	440000	广东省	44736	460130600	0.466448	33.4187	48449160	10441	40432	0.0748927	0.0507388	26.21	0
000513	2011	30	19	3162915295	3.87798e+08	1.4544	0.311146	3.20466e+07	4602908982	1591291150	0.345714	0.093842	医药制造业	C27	440000	广东省	50807	532102800	0.463249	35.7521	54988584	10504.8	45060	0.054862	0.0536552	26.21	0
000513	2012	33	20	3943525305	475223099	1.9933	0.20921	4.20645e+07	5633753961	2453634713	0.435524	0.092847	医药制造业	C27	440000	广东省	54095	570679177	0.452269	40.4011	57123712	10594	50278	0.0952952	0.11242	26.21	0
000513	2013	40	21	4618680041	5.23987e+08	1.82639	0.114366	3.88427e+07	6566006125	2961486641	0.451033	0.085901	医药制造业	C27	440000	广东省	58833	624747900	0.438997	41.2315	59207052	10644	53318	0.0976217	0.133037	26.21	0
000513	2014	44	22	5544233778	5.53622e+08	1.86698	0.097104	6.68275e+07	7302605056	3220183526	0.440964	0.079838	医药制造业	C27	440000	广东省	63469	678098500	0.429792	44.0952	58884636	10724	59481	0.0605839	0.137948	37.87	0
000513	2015	36	23	6620516537	6.59563e+08	2.29563	0.094966	1.2768e+08	8077537790	3267641047	0.404534	0.085768	医药制造业	C27	440000	广东省	67503	728125500	0.415581	47.6901	54274784	10849	65788	0.0310367	0.123926	36.68	0
000513	2016	52	24	7651775285	8.29916e+08	1.95849	0.195828	1.28101e+08	10529262952	3423624449	0.325153	0.089206	医药制造业	C27	440000	广东省	74016	808549100	0.403821	48.9397	47028452	10999	72326	6.64814e-05	0.0940424	34.2	0
000514	2009	0	17	4.54074e+08	1.53759e+08	1.65407	0.117425	6980000	3490798803	1271041225	0.364112	0.04678	房地产业	K70	500000	重庆市	22920	65300100	0.446768	11.4515	295047	2859	30499	0.168729	0.0977131	63.84	1
000514	2010	0	18	7.82142e+08	1.63911e+08	1.76752	0.247928	8070763	4605196569	2150679740	0.467011	0.040492	房地产业	K70	500000	重庆市	27596	79255800	0.466569	12.2811	475706	2884.62	34727	0.251863	0.0749363	63.84	1
000514	2011	3	19	9.00452e+08	2.2457e+08	1.07099	0.106169	3.11707e+07	5253585118	2397883987	0.456428	0.045557	房地产业	K70	500000	重庆市	34500	100113700	0.468513	13.0702	1.34267e+06	2919	39430	0.189109	0.036558	63.84	1
000514	2012	0	20	6.08253e+08	2.95697e+07	1.116	0.109009	15706900	6766373270	3731266737	0.551443	0.00492	房地产业	K70	500000	重庆市	38914	114096000	0.436563	13.7635	2.4947e+06	2945	44498	0.273254	0.131784	63.83	1
000514	2013	0	21	9.23687e+08	9.13555e+07	1.06684	0.104418	14732200	7657960465	4516324667	0.589756	0.012667	房地产业	K70	500000	重庆市	43223	127832600	0.410666	14.8684	3764038	2970	50006	0.179348	0.260459	63.58	1
000514	2015	0	23	1155040015	-1.00653e+08	1.86752	0.086268	1.66181e+06	7358164150	4029690918	0.547649	-0.01329	房地产业	K70	500000	重庆市	52321	157172700	0.353593	18.1068	3609062	3016.55	60543	0.0527305	0.147081	63.19	1
000514	2016	0	24	6.82626e+08	7.73749e+07	1.98638	0.147719	2067341	6582034103	3219151397	0.489082	0.011101	房地产业	K70	500000	重庆市	58502	177405900	0.348568	18.9918	3.33327e+06	3048	65545	0.0446443	0.0863866	63.19	1
000516	2009	0	23	2314554806	7.93969e+07	1.70341	0.27453	0	2429943934	1485586870	0.611367	0.037958	零售业	F52	610000	陕西省	21688	81698000	0.42856	21.1963	252626	3772	29566	0.318357	0.201038	20.86	0
000516	2010	0	24	2524718429	1.52246e+08	1.82968	0.358741	0	2706840376	1638174678	0.605198	0.059277	零售业	F52	610000	陕西省	27133	101234800	0.450336	23.5507	506126	3735.23	33384	0.279689	0.259482	20.86	0
000516	2011	0	25	3378129581	1.27253e+08	1.76255	0.228481	72854.2	3145118982	2026924039	0.644467	0.043491	零售业	F52	610000	陕西省	33464	125123000	0.468173	25.8878	562954	3742.6	38143	0.222272	0.28648	20.86	0
000516	2012	0	26	3402643166	1.10856e+08	1.52097	0.346299	324010	3633547318	2440166934	0.671566	0.032707	零售业	F52	610000	陕西省	38564	144536800	0.473749	26.5279	614911	3753.09	43073	0.194667	0.2866	20.86	0
000516	2013	0	27	3565673576	1.21525e+08	1.80202	0.34486	1.82756e+06	3611639072	2328904824	0.644833	0.033546	零售业	F52	610000	陕西省	43117	162054500	0.46326	25.3823	1.09997e+06	3764	47446	0.212285	0.270914	20.86	0
000516	2014	0	28	3883347061	3.50261e+08	2.99924	0.304113	2.01599e+06	3513251084	1915888392	0.545332	0.09832	零售业	F52	610000	陕西省	46929	176899400	0.451861	27.7356	1.80301e+06	3775.12	50535	0.247409	0.231962	20.86	0
000516	2015	2	29	3900369459	2.40995e+08	3.34023	0.443989	2.40967e+06	5313355884	1984997562	0.373586	0.054606	零售业	F52	610000	陕西省	47626	180218609	0.407539	29.9738	2.09222e+06	3793	54994	0.185705	0.143696	18.88	0
000517	2010	0	21	1249938655	2.46566e+08	1.09912	0.023019	0	7180620065	5274996795	0.734616	0.040436	房地产业	K70	330000	浙江省	51711	277223100	0.456592	23.3741	9239699	5446.51	40640	0.27616	0.170033	78.02	0
000517	2011	0	22	1627407093	4.0475e+08	1.04396	0.043439	6008900	10325829312	8015455544	0.776253	0.04624	房地产业	K70	330000	浙江省	59249	323188500	0.454318	23.8448	10792591	5463	45162	0.103236	0.277554	78.02	0
000517	2012	0	23	2056054459	4.24272e+08	1.07169	0.034505	142101	10728785497	7927181439	0.73887	0.040302	房地产业	K70	330000	浙江省	63374	346653300	0.44246	24.7537	10318702	5477	50197	0.0683209	0.551126	78.02	0
000517	2013	0	24	4641847694	4.53394e+08	1.04927	0.04423	2.83617e+06	8225112441	4970114124	0.604261	0.047842	房地产业	K70	330000	浙江省	68804.7	377565800	0.433525	24.486	9976925	5498	56571	0.0455921	0.486599	78.02	0
000517	2014	0	25	3460138327	3.09255e+08	1.15246	0.054581	2376000	6003016460	2323861252	0.387116	0.043471	房地产业	K70	330000	浙江省	73002.1	401730300	0.417492	25.3708	9677166	5508	61572	0.152923	0.190725	78.02	0
000517	2015	0	26	1124460991	1.03265e+08	3.16223	0.035348	2256610	7934616165	4311391907	0.543365	0.014818	房地产业	K70	330000	浙江省	77643.7	428864900	0.401466	26.3981	8414230	5539	66668	0.09238	0.254233	47.93	0
000517	2018	0	29	3967768926	548148382	1.10141	0.071098	1.50039e+07	24315861567	19547261163	0.803889	0.029226	房地产业	K70	330000	浙江省	98643.4	561971500	0.376487	28.0634	8698799	5737	88883	0.143976	0.476487	47.93	0
000517	2019	0	30	6662579241	1755924134	1.03958	0.173251	1.08717e+07	40012668956	33263766434	0.831331	0.054592	房地产业	K70	330000	浙江省	107624	623517400	0.366317	28.3396	8.25665e+06	5850	99654	0.159597	0.526237	47.93	0
000518	2010	6	18	2.08368e+08	9.29731e+06	7.57668	0.139889	13284000	9.62042e+08	8.23183e+07	0.085566	0.010844	医药制造业	C27	320000	江苏省	52840	414254800	0.465357	47.8868	34720360	7869.34	39772	0	0.0642519	5.83	1
000518	2011	3	19	2.44142e+08	2.45172e+06	4.16367	0.207046	396000	9.69936e+08	5.41738e+07	0.055853	0.002538	医药制造业	C27	320000	江苏省	62290	491102700	0.453685	47.7137	38531120	7898.8	45487	0	0.0287941	3.89	0
000518	2012	94	20	262466969	1.44803e+07	4.45518	0.21486	1714600	9.12853e+08	8.26106e+07	0.090497	0.015382	医药制造业	C27	320000	江苏省	68347	540582200	0.442273	47.0254	35777576	7919.98	50639	0	0.0346562	3.89	0
000518	2013	88	21	2.08745e+08	-9.94647e+07	4.24186	0.169907	415500	822583878	9.18059e+07	0.111607	-0.114628	医药制造业	C27	320000	江苏省	75354	597533700	0.428633	47.3843	33933016	7939.49	57177	0.00201677	0.0365584	3.89	0
000518	2014	2	22	2.41231e+08	-9.18625e+06	7.02699	0.034005	137200	8.18082e+08	9.64905e+07	0.117947	-0.011198	医药制造业	C27	320000	江苏省	81874	650883200	0.414252	47.8713	34980320	7960.06	60867	0	0.0448725	3.89	0
000518	2015	2	23	2.37844e+08	-1.12903e+08	9.02972	0.023793	2022000	8.34528e+08	2.25839e+08	0.270619	-0.136637	医药制造业	C27	320000	江苏省	87995	701163800	0.399285	48.4096	33729768	7976.3	66196	0.0419399	0.115425	6.25	0
000518	2016	4	24	3.27313e+08	5.60866e+06	9.38564	0.063842	2500	1017357932	4.06263e+08	0.399331	0.006057	医药制造业	C27	320000	江苏省	96887	773882800	0.393537	48.1554	32595840	7999	71574	0.0520957	0.321321	8.6	0
000518	2019	0	27	4.17878e+08	1.74961e+07	4.35971	0.057959	6.08547e+06	9.15826e+08	2.55512e+08	0.278996	0.019	医药制造业	C27	320000	江苏省	123607	996315200	0.379652	48.8498	37537352	8070	96527	0.0174887	0.102856	14	0
000519	2009	2	21	290777593	2.97134e+06	5.61796	0.065332	3.1566e+06	5.14021e+08	1.62468e+08	0.316073	0.006063	通用设备制造业	C34	510000	四川省	17339	141512800	0.401253	25.2214	936469	8185	28149	0.152274	0.0861546	20.6	1
000519	2010	7	22	3.47846e+08	1.13533e+07	5.60542	0.030018	1.98038e+06	4.80406e+08	1.18e+08	0.245625	0.022834	通用设备制造业	C34	430000	湖南省	24719	160379600	0.393137	27.6082	310208	6570.1	29670	0.112405	0.0764026	21.58	1
000519	2012	3	24	3.02047e+08	3.49619e+06	5.02908	0.037546	749348	474204468	1.19583e+08	0.252177	0.007389	通用设备制造业	C34	430000	湖南省	33480	221542275	0.412495	30.6809	628079	6638.93	38971	0.141289	0.0730292	21.58	1
000519	2013	23	25	2080289059	379554690	1.29662	0.274104	6.13454e+06	4918595612	1311556839	0.266653	0.093306	非金属矿物制品业	C30	430000	湖南省	36943	246216700	0.406187	29.4355	635614	6690.6	42726	0.173423	0.0572947	36.04	1
000519	2014	27	26	2035733241	395747304	1.52768	0.110393	9.41413e+06	4908288672	921361317	0.187715	0.080544	非金属矿物制品业	C30	430000	湖南省	40270.5	270373212	0.397594	29.5911	674666	6737.24	47117	0.101461	0.0450332	36.04	1
000519	2015	40	27	1529516805	2.25762e+08	2.15014	0.07031	1.62642e+07	5155700997	9.90018e+08	0.192024	0.044865	非金属矿物制品业	C30	430000	湖南省	42753.9	289022139	0.378719	30.0459	623785	6783.03	52357	0.107842	0.0630576	36.04	1
000519	2017	85	29	4775366633	1.20255e+08	1.2688	0.22905	1.31671e+07	9728624582	2201222021	0.226262	0.012032	专用设备制造业	C35	430000	湖南省	49558	339029600	0.35041	33.2792	823794	6860.15	63690	0.0230248	0.141221	23.3	1
000519	2018	79	30	4953589010	3.47663e+08	1.04855	0.300493	2.22804e+07	10422521907	2560657106	0.245685	0.034506	专用设备制造业	C35	430000	湖南省	52948.6	364257800	0.322718	34.7641	911056	6899	70221	0.0168865	0.150173	23.3	1
000519	2019	114	31	5321631282	2.55219e+08	1.14739	0.350074	2.87956e+07	11011225450	2823123109	0.256386	0.023815	专用设备制造业	C35	430000	湖南省	57540.3	397521200	0.292577	36.1908	792963	6918	74316	0.0105865	0.188578	22.97	1
000520	2009	0	17	1720236515	-4.06882e+08	1.42089	0.095322	10493395	6332329817	5200814379	0.821311	-0.067369	石油加工、炼焦及核燃料加工业	C25	420000	湖北省	22677	129611000	0.399941	32.8202	703772	5720	26547	0.535967	0.0570746	27.27	1
000520	2010	0	18	2273074987	1.19792e+07	1.28697	0.070866	1.27542e+07	7776990158	6640266118	0.853835	0.001698	水上运输业	G55	420000	湖北省	27906	159676100	0.421261	33.1303	1.10543e+06	5727.91	31811	0.636226	0.054797	27.27	1
000520	2011	0	19	2560286757	-8.82725e+08	1.22198	0.06871	2.573e+07	8823498248	8592128316	0.973778	-0.106349	水上运输业	G55	420000	湖北省	34197	196322600	0.434898	36.2991	1.40999e+06	5757.5	36128	0.563117	0.147643	26.72	1
000520	2015	0	23	7.6999e+08	1.23107e+08	24.4953	0.170632	5.6609e+07	5.13333e+08	2.57181e+08	0.501002	0.239659	水上运输业	G55	420000	湖北省	50653.8	295501881	0.390264	38.9206	1.22856e+06	5851.5	54367	0	0.214641	17.89	0
000521	2009	33	17	6324181071	3.01176e+08	1.44805	0.156169	5.55578e+07	4786934109	3437367310	0.718073	0.069368	电气机械及器材制造业	C38	340000	安徽省	16408	100628200	0.403934	20.5749	523140	6131	28723	0.0416232	0.476305	18.01	1
000521	2010	63	18	8227076775	3.26495e+08	1.29716	0.279145	2.38864e+08	7116164155	4369973896	0.614091	0.054859	电气机械及器材制造业	C38	340000	安徽省	20888	123593300	0.437516	23.2225	811938	5956.71	33341	0.0356133	0.458699	21.38	1
000521	2011	97	19	9004002693	8.90369e+07	0.96069	0.184369	1.32677e+08	7602563621	4748327979	0.624569	0.012098	电气机械及器材制造业	C38	340000	安徽省	25659	153006500	0.461549	25.6135	1.02856e+06	5968	39352	0.0206122	0.459606	21.38	1
000521	2012	171	20	9306878164	1.61177e+08	0.969775	0.215734	1.33553e+08	7886140432	4904670511	0.621935	0.020812	电气机械及器材制造业	C38	340000	安徽省	28792	172120506	0.466292	26.5477	997466	5988	44601	0.0223901	0.404561	21.58	1
000521	2013	122	21	10538933941	2.76136e+08	1.03607	0.262713	2.91426e+07	8522171841	5314441833	0.623602	0.033658	电气机械及器材制造业	C38	340000	安徽省	32000.9	192293371	0.464292	28.0106	1.19471e+06	6029.8	47806	0.00891284	0.419546	21.58	1
000521	2014	150	22	10764808259	2.80407e+08	1.12478	0.293692	4.11654e+07	9009014202	5570633347	0.61834	0.031989	电气机械及器材制造业	C38	340000	安徽省	34424.6	208487476	0.453527	29.9877	1.39386e+06	6082.9	50894	0.0473366	0.391926	21.58	1
000521	2015	222	23	10415829226	2.12202e+07	1.18613	0.226479	3.68436e+07	9066223601	5646408506	0.622796	0.002348	电气机械及器材制造业	C38	340000	安徽省	35996.6	220056300	0.42102	29.2469	1.27736e+06	6143.6	55139	0.0332757	0.443512	21.58	1
000521	2016	284	24	12526710867	2.2017e+08	1.08185	0.318695	4.8275e+07	12507567311	7341485821	0.586964	0.02025	电气机械及器材制造业	C38	340000	安徽省	39561	244076200	0.41286	30.8025	1317024	6196	59102	0.0261644	0.428372	22.47	1
000521	2017	458	25	16797436757	3.60945e+07	0.989368	0.318877	7.45149e+07	15961511967	10804335386	0.676899	0.002536	电气机械及器材制造业	C38	340000	安徽省	43401.4	270180000	0.404038	32.2786	1697763	6255	65150	0.118057	0.458292	22.47	1
000521	2018	845	26	17490174950	3.48758e+07	0.870803	0.288183	9.5822e+07	15561810185	10426260139	0.66999	0.002213	电气机械及器材制造业	C38	340000	安徽省	47711.7	300068200	0.372768	33.5182	1.94299e+06	6324	74378	0.150258	0.408981	23.58	1
000521	2019	1050	27	16553252895	4.35122e+07	0.876621	0.379223	1.10396e+08	14202233615	9090258903	0.640058	0.002924	电气机械及器材制造业	C38	340000	安徽省	58495.6	371139800	0.30864	32.1623	1.95542e+06	6366	79037	0.105988	0.440673	23.79	1
000522	2009	17	17	2795105547	1.21168e+08	2.80536	0.107601	1.18148e+07	2945054275	1976888976	0.671257	0.042077	医药制造业	C27	440000	广东省	41166	394825600	0.458216	30.919	38241320	9638	36469	0.413235	0.157373	35.58	1
000522	2010	13	18	3316861029	2.19061e+08	3.24691	0.106784	1.38277e+07	3055310512	1890386359	0.618722	0.073016	医药制造业	C27	440000	广东省	44736	460130600	0.466448	33.4187	48449160	10441	40432	0.334827	0.177995	35.58	1
000522	2012	22	20	4310760489	3.73623e+08	2.91736	0.109123	1.14935e+07	3499514551	1766616963	0.504818	0.112421	医药制造业	C27	440000	广东省	54095	570679177	0.452269	40.4011	57123712	10594	50278	0.171095	0.206568	35.58	1
000523	2011	5	33	2045855478	1.82627e+07	1.67482	0.310695	4.0216e+06	1518061762	5.24826e+08	0.345721	0.014907	化学原料及化学制品制造业	C26	440000	广东省	50807	532102800	0.463249	35.7521	54988584	10504.8	45060	0.0982659	0.218424	35.22	1
000523	2012	12	34	3222501552	2.02228e+07	1.76685	0.136202	4.94069e+06	1840555856	8.26439e+08	0.449016	0.012042	化学原料及化学制品制造业	C26	440000	广东省	54095	570679177	0.452269	40.4011	57123712	10594	50278	0.0731381	0.345088	35.22	1
000523	2013	15	35	4086999427	3.28035e+07	2.22587	0.078495	7.29898e+06	2495866302	1452370625	0.58191	0.015129	化学原料及化学制品制造业	C26	440000	广东省	58833	624747900	0.438997	41.2315	59207052	10644	53318	0.139419	0.403886	35.22	1
000523	2014	5	36	5408826244	3.99658e+07	2.11447	0.029308	3.14246e+06	3011427147	1935266953	0.642641	0.014514	化学原料及化学制品制造业	C26	440000	广东省	63469	678098500	0.429792	44.0952	58884636	10724	59481	0.143337	0.455529	35.22	1
000523	2015	13	37	7570424103	2.96702e+07	2.5914	0.024672	6.3434e+06	3529944128	2428458979	0.68796	0.009075	化学原料及化学制品制造业	C26	440000	广东省	67503	728125500	0.415581	47.6901	54274784	10849	65788	0.16681	0.458493	35.23	1
000523	2018	57	40	5739894078	-1.83689e+08	1.11189	0.072969	1.72058e+07	6211647877	4548308947	0.732223	-0.033324	化学原料及化学制品制造业	C26	440000	广东省	86412	972777700	0.383902	52.3936	49042140	11346	88636	0.214658	0.444542	30.04	1
000523	2019	21	41	5746059081	-1.10191e+08	1.43637	0.104199	1.52818e+07	7206489935	5704095985	0.791522	-0.015661	化学原料及化学制品制造业	C26	440000	广东省	94172	1076710700	0.365915	52.2094	43476296	11521	98889	0.348989	0.302056	31.04	1
000524	2012	0	20	3.28786e+08	3.0972e+07	2.49634	0.283399	29040	7.40914e+08	1.31759e+08	0.177834	0.042506	住宿业	H61	440000	广东省	54095	570679177	0.452269	40.4011	57123712	10594	50278	0	0.0684981	37.19	1
000524	2013	0	21	3.16676e+08	3.44212e+07	2.29281	0.168021	29040	7.61223e+08	121912567	0.160154	0.04583	住宿业	H61	440000	广东省	58833	624747900	0.438997	41.2315	59207052	10644	53318	0	0.0553761	37.19	1
000524	2014	0	22	3.01805e+08	3.63673e+07	4.57953	0.120608	29040	7.81023e+08	2.27395e+08	0.29115	0.045745	住宿业	H61	440000	广东省	63469	678098500	0.429792	44.0952	58884636	10724	59481	0	0.0442065	37.19	1
000524	2015	2	23	3.0582e+08	3.92317e+07	6.6098	0.285362	29040	843433233	2.27334e+08	0.269534	0.048301	住宿业	H61	440000	广东省	67503	728125500	0.415581	47.6901	54274784	10849	65788	0	0.0382732	37.19	1
000526	2009	0	17	1.1902e+07	725803	5.87037	0.121353	0	192065712	4.26209e+07	0.221908	0.003878	综合	S90	350000	福建省	33840	122365300	0.417306	14.2814	4.37745e+06	3627	28366	0.0520655	0.000268964	25.04	0
000526	2010	0	18	4.44145e+07	6.96412e+06	6.33641	0.11363	0	1.92495e+08	3.55671e+07	0.184769	0.036219	综合	S90	350000	福建省	40025	147371200	0.434122	15.3449	5833659	3693	32340	0	0.00151515	18.18	0
000526	2011	0	19	8.98046e+06	4.45129e+06	3.38442	0.196636	0	1.98186e+08	4.06664e+07	0.205193	0.022787	综合	S90	350000	福建省	47377	175601800	0.437074	17.3702	6868116	3720	38588	0	0.0701022	18.18	0
000526	2012	0	20	6.52064e+07	3.67408e+06	4.69056	0.116282	0	2.03138e+08	4.09026e+07	0.201354	0.01831	房地产业	K70	350000	福建省	52763	197017800	0.433562	17.8492	7391259	3748	44525	0	0.0800467	28.52	0
000526	2013	0	21	1.01682e+07	-6.65303e+06	9.54413	0.230257	0	1.97956e+08	4.23736e+07	0.214055	-0.033174	房地产业	K70	350000	福建省	58145	218684900	0.432372	18.723	7.5447e+06	3774	48538	0	0.0867667	28.52	0
000526	2014	0	22	1.88056e+07	2.0271e+06	9.38427	0.013153	0	2.00798e+08	4.31703e+07	0.214994	0.010167	房地产业	K70	350000	福建省	63472	240557600	0.433439	19.0144	7.45772e+06	3806	53426	0	0.124713	28.52	0
000526	2015	0	23	2.50654e+07	-1.34761e+07	19.6997	0.068578	0	3.35359e+08	1.91208e+08	0.570159	-0.050269	房地产业	K70	350000	福建省	67965.5	259798200	0.416486	19.4652	6651711	3839	57628	0.417463	0.0639603	28.52	0
000527	2009	495	17	47278248260	2513866250	2.12142	0.102961	251284540	31657627470	18929753180	0.597952	0.091345	电气机械及器材制造业	C38	440000	广东省	41166	394825600	0.458216	30.919	38241320	9638	36469	0.0170477	0.417262	42.49	0
000527	2010	816	18	74558886120	4043238620	1.90146	0.111051	2499461280	42054037520	25671340680	0.610437	0.109704	电气机械及器材制造业	C38	440000	广东省	44736	460130600	0.466448	33.4187	48449160	10441	40432	0.0266888	0.440296	42.49	0
000527	2011	1596	19	93108058260	4540959870	1.25184	0.158428	533344840	59550158970	34392010020	0.57753	0.089385	电气机械及器材制造业	C38	440000	广东省	50807	532102800	0.463249	35.7521	54988584	10504.8	45060	0.0771627	0.395394	41.17	0
000528	2009	63	16	10182962661	867442404	2.04755	0.201502	4.16844e+07	9565129410	5457323827	0.570544	0.109542	专用设备制造业	C35	450000	广西壮族自治区	16045	77591600	0.369092	12.1457	367765	4856	27322	0.149248	0.319139	38.69	1
000528	2010	119	17	15366129881	1548821324	1.83843	0.261362	4.37147e+07	18594926213	10129871925	0.544765	0.110001	专用设备制造业	C35	450000	广西壮族自治区	20219	95698500	0.403398	13.8089	492309	4610	30673	0.136443	0.303149	38.69	1
000528	2011	104	18	17878280086	1326033026	1.14434	0.136333	5.32452e+07	22751330648	13408831726	0.589365	0.064143	专用设备制造业	C35	450000	广西壮族自治区	25326	117208700	0.413909	15.1052	694528	4645	33032	0.219343	0.163038	34.98	1
000528	2012	203	19	12629666552	2.78809e+08	1.08454	0.157087	9.02812e+07	22583924812	13255231311	0.586932	0.0123	专用设备制造业	C35	450000	广西壮族自治区	27952	130351015	0.405003	16.2169	962586	4682	36386	0.14137	0.128203	34.98	1
000528	2013	215	20	12584687457	3.31799e+08	0.901597	0.188306	1.0112e+08	22179900317	12811272014	0.577607	0.014824	专用设备制造业	C35	450000	广西壮族自治区	30741.2	144499040	0.397902	16.9543	946936	4719	41391	0.123488	0.17439	34.98	1
000528	2014	277	21	10293406073	1.93159e+08	1.24175	0.188152	1.20651e+08	20801901583	11675849960	0.561288	0.008907	专用设备制造业	C35	450000	广西壮族自治区	33089.6	156728933	0.386996	17.405	1.06021e+06	4754	45424	0.0854997	0.16092	34.98	1
000528	2015	165	22	6655815581	2.07652e+07	1.02069	0.209059	1.76113e+08	20384406787	11477942120	0.563075	0.001008	专用设备制造业	C35	450000	广西壮族自治区	35190	168031200	0.37849	18.2658	1034136	4796	52982	0.165439	0.12077	34.98	1
000528	2016	241	23	7005395364	4.75696e+07	0.969793	0.227814	1.55671e+08	20584101198	11736710275	0.570183	0.002322	专用设备制造业	C35	450000	广西壮族自治区	38027	183176400	0.372135	18.9441	973952	4838	57878	0.215542	0.128617	34.98	1
000528	2017	302	24	11264212253	3.2225e+08	1.02222	0.174089	6.7254e+07	21658051740	12541040732	0.579048	0.015257	专用设备制造业	C35	450000	广西壮族自治区	38102	185232600	0.314358	21.0666	1.41406e+06	4885	63821	0.206426	0.18125	34.98	1
000528	2018	335	25	18084836917	8.40966e+08	0.95353	0.143694	9.60436e+07	26211973628	16114464955	0.614775	0.034247	专用设备制造业	C35	450000	广西壮族自治区	41489.2	203525100	0.272706	21.3788	1.59023e+06	4926	70606	0.264736	0.204614	34.98	1
000528	2019	293	26	19177295779	1073809544	0.980499	0.172744	1.47198e+08	29861367275	19030844508	0.637307	0.0383	专用设备制造业	C35	450000	广西壮族自治区	42964	212371400	0.248507	23.3144	1114259	4960	76479	0.289415	0.189772	34.67	1
000529	2009	0	17	1087794431	5.88098e+07	2.60409	0.288984	2.11663e+07	931334130	2.75131e+08	0.295416	0.060388	农副食品加工业	C13	440000	广东省	41166	394825600	0.458216	30.919	38241320	9638	36469	0	0.15823	49.4	1
000529	2010	0	18	1236563041	6.03462e+07	2.28355	0.420511	1.89242e+07	9.93006e+08	2.76682e+08	0.27863	0.062719	农副食品加工业	C13	440000	广东省	44736	460130600	0.466448	33.4187	48449160	10441	40432	0.0100704	0.138152	50.18	1
000529	2011	0	19	1387751950	7.01128e+07	2.15483	0.449149	1.84048e+07	1107274908	3.23288e+08	0.291967	0.066765	农副食品加工业	C13	440000	广东省	50807	532102800	0.463249	35.7521	54988584	10504.8	45060	0	0.133167	50.18	1
000529	2012	0	20	1569326008	6.17193e+07	3.5122	0.363356	2.54706e+07	1205489865	3.59784e+08	0.298454	0.053373	农副食品加工业	C13	440000	广东省	54095	570679177	0.452269	40.4011	57123712	10594	50278	0	0.166671	51.19	1
000529	2013	4	21	1845764678	8.02722e+07	3.19655	0.327442	3.43319e+07	1304538488	3.83313e+08	0.293831	0.063961	农副食品加工业	C13	440000	广东省	58833	624747900	0.438997	41.2315	59207052	10644	53318	0.0444602	0.15627	51.26	1
000529	2014	0	22	1876176087	153493004	3.76835	0.477085	28327256	1472945212	3.98227e+08	0.270361	0.110527	农副食品加工业	C13	440000	广东省	63469	678098500	0.429792	44.0952	58884636	10724	59481	0.0295957	0.151253	51.26	1
000529	2015	0	23	1927158649	7.4398e+07	4.94864	0.469976	2.09295e+07	1451037303	3.01921e+08	0.208073	0.050888	农副食品加工业	C13	440000	广东省	67503	728125500	0.415581	47.6901	54274784	10849	65788	0.00137832	0.121976	51.26	1
000530	2009	5	16	1394541531	8.77173e+07	1.27394	0.148964	2.87238e+06	2706288741	9.2918e+08	0.343341	0.032333	通用设备制造业	C34	210000	辽宁省	35239	152124900	0.455259	20.6211	3.07688e+06	4319	30523	0.0221706	0.256581	21.96	1
000530	2010	81	17	1495527374	1.09591e+08	1.42107	0.168857	5.53328e+06	2912380524	1093895876	0.375602	0.039009	通用设备制造业	C34	210000	辽宁省	42355	184572700	0.476196	21.9564	3.8992e+06	4374.9	34437	0.0251341	0.283112	21.96	1
000530	2011	87	18	1863253549	9.34606e+07	1.12469	0.223036	977327	3053660921	1207428647	0.395404	0.031331	通用设备制造业	C34	210000	辽宁省	50760	222267000	0.481247	23.6341	4598764	4383	38154	0.00425718	0.321666	21.96	1
000530	2012	75	19	1521979266	1.26045e+08	1.03995	0.179021	3.20152e+06	2937190657	1027337087	0.349769	0.042079	通用设备制造业	C34	210000	辽宁省	56649	248464300	0.467072	23.5984	4703771	4389	41858	0.0100436	0.273693	21.96	1
000530	2013	46	20	1535706911	1.58962e+08	1.32238	0.169287	2.68112e+06	2967390235	958282447	0.322938	0.053843	通用设备制造业	C34	210000	辽宁省	61996.2	272132200	0.459713	24.1049	4.49906e+06	4390	45505	0.0126374	0.243445	21.96	1
000530	2014	42	21	1425715597	1.14519e+08	1.3847	0.15572	7.45738e+06	3053930248	990271577	0.324261	0.038038	通用设备制造业	C34	210000	辽宁省	65201.2	286265800	0.442136	24.751	4857891	4391	48190	0.0196468	0.248287	21.96	1
000530	2015	70	22	1607518440	1.31215e+08	1.6202	0.054311	709526	4082499864	1368633224	0.335244	0.036773	通用设备制造业	C34	210000	辽宁省	65354.4	286690160	0.393136	25.8296	4.13356e+06	4382.4	52332	0.0202327	0.236386	21.34	1
000530	2016	139	23	1779499227	1.8193e+08	1.38991	0.131584	6.08851e+06	4983511574	1666128204	0.334328	0.040134	通用设备制造业	C34	210000	辽宁省	50791	222469000	0.306484	26.353	3.87541e+06	4378	56015	0.0411357	0.231702	19.96	1
000530	2017	151	24	2079715105	2.04556e+08	1.08843	0.064896	3.24513e+06	5619621501	2124808603	0.378105	0.038179	通用设备制造业	C34	210000	辽宁省	53526.7	234092400	0.311946	26.8767	4250781	4369	61153	0.0907181	0.230902	19.96	1
000530	2018	110	25	1966064612	1.12018e+08	0.827665	0.054721	6.76088e+06	5568279452	2109849564	0.378905	0.020025	通用设备制造业	C34	210000	辽宁省	58007.5	253153500	0.305486	27.5875	4.97142e+06	4359	67324	0.0736314	0.225391	19.98	0
000530	2019	164	26	1831851281	8.61247e+07	0.889845	0.05457	5.12299e+06	5525503256	2071375403	0.374875	0.015527	通用设备制造业	C34	210000	辽宁省	57191	249094500	0.327769	25.7106	4375809	4352	72891	0.0932498	0.23172	20.27	1
000531	2009	0	16	2889533102	4.52417e+08	1.39954	0.098516	1.87091e+07	6269319086	4120684734	0.657278	0.07844	电力、热力生产和供应业	D44	440000	广东省	41166	394825600	0.458216	30.919	38241320	9638	36469	0.526453	0.0406133	33.56	1
000531	2010	0	17	3015087140	2.71398e+08	1.13796	0.062119	1.89582e+06	6341617705	3919641258	0.618082	0.043042	电力、热力生产和供应业	D44	440000	广东省	44736	460130600	0.466448	33.4187	48449160	10441	40432	0.454458	0.0211973	33.56	1
000531	2011	0	18	3334672349	1.0545e+08	1.00354	0.081109	2.42571e+06	6493811352	4272895258	0.657995	0.016431	电力、热力生产和供应业	D44	440000	广东省	50807	532102800	0.463249	35.7521	54988584	10504.8	45060	0.400843	0.0630058	26.12	1
000531	2012	0	19	3143955368	2.94641e+08	1.23027	0.150032	4.71296e+06	7896248927	5428669806	0.6875	0.040951	电力、热力生产和供应业	D44	440000	广东省	54095	570679177	0.452269	40.4011	57123712	10594	50278	0.255754	0.247658	26.12	1
000531	2013	0	20	3280640507	3.72754e+08	1.16749	0.168054	3.64837e+06	8387915243	5676355570	0.67673	0.045781	电力、热力生产和供应业	D44	440000	广东省	58833	624747900	0.438997	41.2315	59207052	10644	53318	0.256738	0.278209	26.12	1
000531	2014	0	21	4394470766	7.93056e+08	1.761	0.188536	3.14807e+06	7493168090	4015402821	0.535875	0.099874	电力、热力生产和供应业	D44	440000	广东省	63469	678098500	0.429792	44.0952	58884636	10724	59481	0.082375	0.089482	26.12	1
000531	2015	0	22	2225944450	4.90334e+08	1.53902	0.124726	8.17933e+06	8372377837	4424464962	0.52846	0.061811	电力、热力生产和供应业	D44	440000	广东省	67503	728125500	0.415581	47.6901	54274784	10849	65788	0.156168	0.0606302	26.12	1
000532	2009	22	17	200573510	4.64195e+07	4.08618	0.13656	5.29162e+06	1015424520	1.9236e+08	0.189438	0.048016	电力、热力生产和供应业	D44	440000	广东省	41166	394825600	0.458216	30.919	38241320	9638	36469	0.0776523	0.0457277	10.06	1
000532	2010	18	18	2.55903e+08	2.38521e+07	2.75116	0.141827	1.55623e+06	1236819175	2.54311e+08	0.205617	0.021181	电力、热力生产和供应业	D44	440000	广东省	44736	460130600	0.466448	33.4187	48449160	10441	40432	0.0618522	0.036748	10.06	1
000532	2011	11	19	2.13944e+08	3.99365e+07	2.75258	0.205075	4.68455e+06	1017280120	1.86682e+08	0.18351	0.035435	综合	S90	440000	广东省	50807	532102800	0.463249	35.7521	54988584	10504.8	45060	0.0614383	0.0434234	10.57	1
000532	2012	14	20	2.02952e+08	6.08732e+07	2.95597	0.110349	2.68703e+06	9.66947e+08	1.33084e+08	0.137633	0.061357	综合	S90	440000	广东省	54095	570679177	0.452269	40.4011	57123712	10594	50278	0.0351622	0.0351327	13.35	1
000532	2013	16	21	2.18768e+08	7.48257e+07	4.64224	0.110929	1.17889e+06	1083937027	2.03034e+08	0.187312	0.072969	综合	S90	440000	广东省	58833	624747900	0.438997	41.2315	59207052	10644	53318	0.0726771	0.0342014	14.91	1
000532	2014	13	22	172720365	4.59949e+07	4.69268	0.200567	887567	1103048651	235166838	0.213197	0.042062	综合	S90	440000	广东省	63469	678098500	0.429792	44.0952	58884636	10724	59481	0.0865441	0.0581677	15	1
000532	2015	7	23	212267810	5.4403e+07	8.13747	0.1089	5.87156e+06	1223735562	447727899	0.36587	0.046762	综合	S90	440000	广东省	67503	728125500	0.415581	47.6901	54274784	10849	65788	0.262538	0.073728	14.79	1
000532	2016	16	24	3.10033e+08	5.41312e+07	3.86322	0.08353	8.78049e+06	1956432000	1138947832	0.582156	0.034043	综合	S90	440000	广东省	74016	808549100	0.403821	48.9397	47028452	10999	72326	0.287909	0.088529	14.49	1
000532	2017	41	25	4.79147e+08	6.47627e+07	2.17224	0.09197	9.18506e+06	2336652464	1469556654	0.628915	0.030171	综合	S90	440000	广东省	80932	897052300	0.39342	51.1222	47133264	11169	79183	0.384193	0.0763846	14.49	1
000532	2018	82	26	5.30432e+08	6.46151e+07	1.95149	0.121664	1.35566e+07	2581034281	1643344737	0.6367	0.026279	综合	S90	440000	广东省	86412	972777700	0.383902	52.3936	49042140	11346	88636	0.399675	0.0560658	14.49	1
000533	2009	65	17	2752755302	1.93322e+08	2.49616	0.126838	2.53951e+07	2572132603	1703359215	0.662236	0.072182	电气机械及器材制造业	C38	440000	广东省	41166	394825600	0.458216	30.919	38241320	9638	36469	0.328949	0.23478	24.7	0
000533	2010	42	18	2831913875	1.43353e+08	3.48208	0.093302	2.55297e+07	2410036827	1438703706	0.596963	0.057546	电气机械及器材制造业	C38	440000	广东省	44736	460130600	0.466448	33.4187	48449160	10441	40432	0.15311	0.381431	24.7	0
000533	2011	31	19	2022522311	7.03809e+07	2.00397	0.044337	1.78737e+07	2210925084	1188891015	0.537735	0.030462	电气机械及器材制造业	C38	440000	广东省	50807	532102800	0.463249	35.7521	54988584	10504.8	45060	0.0990536	0.306925	24.85	0
000533	2012	54	20	1973957791	7.56175e+07	1.69141	0.064013	3092970	2417062199	1320291402	0.546238	0.032678	电气机械及器材制造业	C38	440000	广东省	54095	570679177	0.452269	40.4011	57123712	10594	50278	0.0434412	0.239651	24.85	0
000533	2013	54	21	2310851185	1.83509e+08	1.243	0.100522	12657800	3832155596	1906218936	0.497427	0.05873	电气机械及器材制造业	C38	440000	广东省	58833	624747900	0.438997	41.2315	59207052	10644	53318	0.0474929	0.196192	24.97	0
000533	2015	120	23	4130364236	1.71919e+08	2.16984	0.058761	7.28454e+06	4165288875	2047574565	0.49158	0.042598	电气机械及器材制造业	C38	440000	广东省	67503	728125500	0.415581	47.6901	54274784	10849	65788	0.0192064	0.287625	24.97	0
000534	2009	0	17	5.53857e+08	48001243	1.84547	0.247772	0	1341248751	6.87172e+08	0.512337	0.034797	电力、热力生产和供应业	D44	440000	广东省	41166	394825600	0.458216	30.919	38241320	9638	36469	0.0372787	0.268744	18.68	0
000534	2010	0	18	3.10943e+08	3.88878e+07	1.62193	0.11933	0	1222113968	5.67416e+08	0.46429	0.030341	房地产业	K70	440000	广东省	44736	460130600	0.466448	33.4187	48449160	10441	40432	0.110464	0.103233	18.68	0
000534	2011	0	19	1.99209e+08	1.46512e+07	1.23926	0.012586	0	1332030036	6.88192e+08	0.516649	0.011473	房地产业	K70	440000	广东省	50807	532102800	0.463249	35.7521	54988584	10504.8	45060	0.11749	0.137115	18.78	0
000534	2012	0	20	6.3659e+08	1.31485e+08	1.2149	0.029463	0	2976326679	1825877738	0.613467	0.044488	房地产业	K70	440000	广东省	54095	570679177	0.452269	40.4011	57123712	10594	50278	0.0520776	0.162931	56.09	0
000534	2013	0	21	1122349638	1.51507e+08	1.11035	0.099461	0	3198794923	1906259738	0.595931	0.04907	房地产业	K70	440000	广东省	58833	624747900	0.438997	41.2315	59207052	10644	53318	0.25791	0.117476	56.09	0
000534	2014	0	22	5.2664e+08	4.12833e+07	1.24795	0.02439	0	3489346882	1859116471	0.532798	0.010994	房地产业	K70	440000	广东省	63469	678098500	0.429792	44.0952	58884636	10724	59481	0.0742259	0.107368	56.17	0
000534	2016	29	24	1.9468e+08	7.15318e+07	3.81758	0.290584	8479124	2355885595	9.50303e+08	0.403374	0.025342	房地产业	K70	440000	广东省	74016	808549100	0.403821	48.9397	47028452	10999	72326	0.104419	0.0331499	52.38	0
000536	2009	1	28	67374789	7.14752e+06	16.4039	0.726762	0	8.56571e+07	3.46174e+07	0.404139	0.054972	电气机械及器材制造业	C38	350000	福建省	33840	122365300	0.417306	14.2814	4.37745e+06	3627	28366	0	0	30.62	1
000536	2010	206	29	3024096792	4.67516e+08	1.3582	0.289134	2.32188e+07	4714227471	1542523728	0.327206	0.102752	电气机械及器材制造业	C38	350000	福建省	40025	147371200	0.434122	15.3449	5833659	3693	32340	0.244281	0.023931	71.42	0
000536	2011	179	30	2182537883	4.61081e+08	1.20866	0.180115	2.28945e+07	4552089628	1227617518	0.269682	0.099518	计算机、通信和其他电子设备制造业	C39	350000	福建省	47377	175601800	0.437074	17.3702	6868116	3720	38588	0.213223	0.0150795	70.77	0
000536	2012	158	31	1822389937	3.61586e+08	1.3677	0.19035	2.03864e+07	5789909930	2534711281	0.437781	0.069926	计算机、通信和其他电子设备制造业	C39	350000	福建省	52763	197017800	0.433562	17.8492	7391259	3748	44525	0.309196	0.0452757	70.77	0
000536	2013	97	32	5543853869	5.27388e+08	1.38582	0.174594	4.01371e+07	9713021883	6014023828	0.619171	0.05637	计算机、通信和其他电子设备制造业	C39	350000	福建省	58145	218684900	0.432372	18.723	7.5447e+06	3774	48538	0.426794	0.0565158	70.77	0
000536	2014	33	33	7018186608	3.74065e+08	1.25601	0.259133	2.83432e+07	10436484000	6443519117	0.617403	0.037129	计算机、通信和其他电子设备制造业	C39	350000	福建省	63472	240557600	0.433439	19.0144	7.45772e+06	3806	53426	0.388625	0.0768135	63.63	0
000536	2015	12	34	5433566703	2.006e+08	1.30134	0.261939	5.19606e+07	8972666053	5949023264	0.663016	0.020671	计算机、通信和其他电子设备制造业	C39	350000	福建省	67965.5	259798200	0.416486	19.4652	6651711	3839	57628	0.434007	0.0596328	63.63	0
000536	2016	8	35	4435992658	3.80723e+08	1.31579	0.340341	4.3408e+07	18943578419	5854021006	0.309024	0.027276	计算机、通信和其他电子设备制造业	C39	350000	福建省	74707	288105800	0.406044	19.9465	5898211	3874	61973	0.218361	0.0453158	28.68	0
000536	2017	18	36	4889052084	1.98474e+08	1.0285	0.201117	4.84143e+08	21018434519	8181367745	0.389247	0.009933	计算机、通信和其他电子设备制造业	C39	350000	福建省	82677	321820900	0.393849	20.4417	6452157	3911	67420	0.248141	0.0927284	26.37	0
000536	2019	295	38	1474124196	-2592684141	1.17244	0.017452	3.31555e+08	14623683445	9679828356	0.661928	-0.153807	计算机、通信和其他电子设备制造业	C39	350000	福建省	107139	423950000	0.381424	20.0169	6.2042e+06	3973	81814	0.40107	0.114612	25.37	0
000537	2009	0	17	1017374569	1.28224e+08	3.26618	0.04404	0	2882488193	2093107095	0.726146	0.045612	综合	S90	120000	天津市	62574	75218500	0.481545	10.1369	4.48805e+06	1228.16	43937	0	0.57309	19.19	1
000537	2010	0	18	1530010109	1.70401e+08	2.20616	0.206207	0	2715310711	1755387985	0.646478	0.060882	房地产业	K70	120000	天津市	72994	92244600	0.478169	10.5354	5880898	1299.29	51489	0.0994361	0.40459	20.02	1
000537	2011	1	19	1485622638	4.24748e+08	1.46577	0.214984	0	2974834625	1617404898	0.543696	0.149293	房地产业	K70	120000	天津市	85213	113072800	0.480296	10.8723	7113264	1355	55658	0.0618522	0.417578	20.02	1
000537	2012	0	20	1780545083	4.33217e+08	1.6863	0.351519	0	3284010703	1769364101	0.538781	0.138433	房地产业	K70	120000	天津市	93173	128938800	0.474881	11.3034	7.74345e+06	1413.15	61514	0	0.373779	20.02	1
000537	2013	0	21	1487464058	5.51957e+08	1.20616	0.445379	0	4151469156	2084865873	0.5022	0.148466	房地产业	K70	120000	天津市	100105	144420100	0.462443	12.0996	8014515	1472.21	67773	0	0.385951	20.82	1
000537	2014	0	22	1283186516	4.32008e+08	1.40221	0.138562	0	4814283690	2315646486	0.480995	0.096368	房地产业	K70	120000	天津市	105231	157269300	0.450126	12.3505	7.74033e+06	1516.81	72773	0	0.402733	20.82	1
000537	2015	0	23	1443643634	2.43009e+08	1.40741	0.117661	0	7994592314	5252946487	0.657062	0.037944	房地产业	K70	120000	天津市	107960	165381900	0.422214	13.2072	6723518	1546.95	80090	0.274936	0.313671	20.82	1
000537	2016	0	24	3932771591	537407778	1.07498	0.038261	134944	18356621127	15077567310	0.821369	0.040788	房地产业	K70	120000	天津市	115053	178853900	0.380485	13.7906	5648570	1562	86305	0.496834	0.269139	20.82	1
000537	2019	0	27	22986765175	3142121542	1.00269	0.04323	4.35497e+06	69914862743	56304553839	0.80533	0.043081	房地产业	K70	120000	天津市	90370.6	141042800	0.311556	13.7063	5337894	1562	108002	0.151306	0.40459	76.13	1
000538	2009	48	16	7171784044	6.09195e+08	5.32045	0.380257	1.47987e+07	6005348660	2375473767	0.39556	0.111345	医药制造业	C27	530000	云南省	13539	61697500	0.338453	8.5891	43592.6	4571	26163	0.00277834	0.230109	41.52	1
000538	2010	24	17	10075437834	9.26344e+08	5.455	0.261358	4.58589e+06	7633056303	3218487233	0.421651	0.135843	医药制造业	C27	530000	云南省	15752	72241800	0.360466	9.5379	64499.3	4601.6	29195	0.00218587	0.264313	41.52	1
000538	2011	27	18	11312322432	1210907808	4.11465	0.125698	2.12999e+07	9090918377	3535636486	0.38892	0.144811	医药制造业	C27	530000	云南省	19265	88931200	0.336698	10.9531	74904.3	4630.8	34004	0.00183534	0.268548	41.52	1
000538	2012	8	19	13686824526	1582515843	4.76797	0.162072	3.06237e+07	10663968965	3636672469	0.341024	0.160215	医药制造业	C27	530000	云南省	22195	103094700	0.334714	11.8944	62374.9	4659	37629	0.0015646	0.246593	41.52	1
000538	2013	31	20	15814790881	2321453787	5.79604	0.161708	5.78535e+07	12880915676	3852125507	0.299057	0.196027	医药制造业	C27	530000	云南省	25322	118323100	0.318415	12.7932	84372.9	4686.6	42447	0.00129532	0.220521	41.52	1
000538	2014	58	21	18814366373	2497326678	4.33311	0.123855	8.37297e+07	16341340194	5046219007	0.308801	0.170919	医药制造业	C27	530000	云南省	27263.6	128145900	0.30426	14.197	64792.4	4713.9	46101	0.00159718	0.19237	41.52	1
000538	2015	17	22	20738126205	2755581110	4.21904	0.13699	6.80907e+07	19290940366	5763135044	0.298748	0.154668	医药制造业	C27	530000	云南省	28806	136191700	0.282562	14.6031	50366.6	4741.8	52564	0.00135297	0.189021	41.52	1
000538	2016	46	23	22410654404	2930889603	3.58102	0.076087	7.73928e+07	24586646034	8743119409	0.355604	0.133594	医药制造业	C27	530000	云南省	31093	147884200	0.263125	15.2435	48744.1	4771	60450	0.000248102	0.221661	41.52	1
000539	2009	0	16	12234717490	1363801900	1.20653	0.057647	3076923	30163552152	18108732485	0.600351	0.047022	电力、热力生产和供应业	D44	440000	广东省	41166	394825600	0.458216	30.919	38241320	9638	36469	0.368734	0.108486	46.34	1
000539	2010	7	17	12642208069	788391774	1.04841	0.054746	11821978	34596318255	21511941379	0.621799	0.024348	电力、热力生产和供应业	D44	440000	广东省	44736	460130600	0.466448	33.4187	48449160	10441	40432	0.423404	0.0794514	48.99	1
000539	2011	5	18	14620140721	259117893	0.988918	0.055285	15155419	39480195392	26228692492	0.664351	0.006954	电力、热力生产和供应业	D44	440000	广东省	50807	532102800	0.463249	35.7521	54988584	10504.8	45060	0.417555	0.0961307	48.99	1
000539	2012	35	19	29489273619	2693598983	1.01506	0.042824	35516576	65708659470	43733902942	0.665573	0.041263	电力、热力生产和供应业	D44	440000	广东省	54095	570679177	0.452269	40.4011	57123712	10594	50278	0.431593	0.0691436	67.39	1
000539	2013	36	20	30830757337	4343258989	0.943839	0.064449	51549848	67918719035	42326048183	0.623187	0.065006	电力、热力生产和供应业	D44	440000	广东省	58833	624747900	0.438997	41.2315	59207052	10644	53318	0.362684	0.0628409	67.39	1
000539	2014	18	21	29046568685	4328749989	1.03129	0.065547	31040013	69084825852	41300606143	0.597825	0.063192	电力、热力生产和供应业	D44	440000	广东省	63469	678098500	0.429792	44.0952	58884636	10724	59481	0.381211	0.0323542	67.392	1
000539	2015	38	22	25723810816	4630143407	1.04022	0.072684	57848230	71919934143	41697738746	0.57978	0.065674	电力、热力生产和供应业	D44	440000	广东省	67503	728125500	0.415581	47.6901	54274784	10849	65788	0.383639	0.032445	67.39	1
000539	2016	59	23	22681120022	1286062271	0.963891	0.07336	27389745	70677003760	41340438998	0.584921	0.018038	电力、热力生产和供应业	D44	440000	广东省	74016	808549100	0.403821	48.9397	47028452	10999	72326	0.362877	0.0638141	67.39	1
000539	2017	82	24	26643792057	1137721159	0.937099	0.070367	51218322	71007415323	41304555310	0.581694	0.01606	电力、热力生产和供应业	D44	440000	广东省	80932	897052300	0.39342	51.1222	47133264	11169	79183	0.404686	0.0354692	67.39	1
000539	2018	116	25	27408514178	910097437	0.912862	0.075964	52750847	73329662306	41811840659	0.57019	0.012611	电力、热力生产和供应业	D44	440000	广东省	86412	972777700	0.383902	52.3936	49042140	11346	88636	0.35904	0.0427945	67.39	1
000539	2019	65	26	29360155150	1807174890	0.872236	0.067305	42071653	75472027123	41282341757	0.546989	0.02429	电力、热力生产和供应业	D44	440000	广东省	94172	1076710700	0.365915	52.2094	43476296	11521	98889	0.298008	0.0507449	67.39	1
000540	2009	0	16	1635363945	4.5892e+08	1.78252	0.202258	134000000	6286704852	5040922467	0.801839	0.10025	综合	S90	520000	贵州省	10309	39126800	0.320157	6.4212	18647	3798	27437	0.419478	0.123365	41	0
000540	2010	0	17	3327833799	5.66408e+08	1.85966	0.163221	7.63285e+07	12395831023	10515853825	0.848338	0.060635	房地产业	K70	520000	贵州省	13119	46021600	0.3296	7.4777	17448.7	3478.94	30433	0.330248	0.360517	41	0
000540	2011	0	18	3330444458	5.29681e+08	1.3157	0.066262	2.86081e+08	18010760705	15553687422	0.863577	0.03484	房地产业	K70	520000	贵州省	16413	57018400	0.320809	8.3016	22400.8	3468.72	36102	0.147685	0.436725	41	0
000540	2012	0	19	3554251620	4.3834e+08	1.2411	0.082666	4.36086e+08	25898508756	23271630027	0.89857	0.019966	房地产业	K70	520000	贵州省	19710	68522000	0.323554	8.5285	19008.8	3484.07	41156	0.244518	0.454405	41.53	0
000540	2013	0	20	7576260480	1081723398	1.10387	0.065687	6.20868e+07	36450489783	32796564914	0.899756	0.034699	房地产业	K70	520000	贵州省	23151	80868600	0.332208	8.806	21963	3502.22	47364	0.265404	0.454674	41.25	0
000540	2014	0	21	11390908365	1602307797	1.21686	0.073411	4.69972e+08	43394959112	35759638354	0.824051	0.040135	房地产业	K70	520000	贵州省	26437	92663900	0.338954	9.8599	18776.7	3508.04	52772	0.171938	0.465166	39.63	0
000540	2015	5	22	15386094717	2614337251	1.43301	0.124363	2.40744e+08	55400145909	42441956955	0.766098	0.052924	房地产业	K70	520000	贵州省	29847.2	105025600	0.315693	11.6824	26655.7	3529.5	59701	0.13725	0.300656	41.78	0
000540	2019	16	26	12577786698	1151070215	1.02136	0.040981	3.3685e+07	119834000000	99077722771	0.826794	0.01038	房地产业	K70	520000	贵州省	46433	167693400	0.271088	16.9655	69189.1	3623	83298	0.182772	0.112481	46.17	0
000541	2009	4	17	1707293239	2.26237e+08	2.76582	0.346093	1.79671e+06	2995100164	2.89103e+08	0.096525	0.077673	电气机械及器材制造业	C38	440000	广东省	41166	394825600	0.458216	30.919	38241320	9638	36469	0	0.0575012	13.47	0
000541	2010	8	18	1956068629	271097446	4.06257	0.227535	3.99208e+06	3128547460	3.16366e+08	0.101122	0.088541	电气机械及器材制造业	C38	440000	广东省	44736	460130600	0.466448	33.4187	48449160	10441	40432	0	0.0687906	13.47	0
000541	2011	10	19	2260929874	2.97274e+08	2.45849	0.218881	1.40657e+06	3155554351	3.17209e+08	0.100524	0.094611	电气机械及器材制造业	C38	440000	广东省	50807	532102800	0.463249	35.7521	54988584	10504.8	45060	0	0.0682404	13.47	0
000541	2012	31	20	2201910732	4.0023e+08	1.71644	0.285781	1.63307e+06	3448274302	4.51071e+08	0.130811	0.121211	电气机械及器材制造业	C38	440000	广东省	54095	570679177	0.452269	40.4011	57123712	10594	50278	0	0.0772226	13.47	0
000541	2013	63	21	2526679811	2.52285e+08	1.80848	0.266074	1.03179e+06	3373781553	4.48395e+08	0.132906	0.073962	电气机械及器材制造业	C38	440000	广东省	58833	624747900	0.438997	41.2315	59207052	10644	53318	0	0.0938381	13.47	0
000541	2014	31	22	3068641200	2.66666e+08	2.54101	0.264859	2.17402e+06	3736704336	6.42204e+08	0.171864	0.075006	电气机械及器材制造业	C38	440000	广东省	63469	678098500	0.429792	44.0952	58884636	10724	59481	0	0.123149	13.47	0
000541	2015	53	23	2876659101	3.76847e+07	3.18668	0.154349	5.14117e+06	6048296433	9.90556e+08	0.163774	0.007703	电气机械及器材制造业	C38	440000	广东省	67503	728125500	0.415581	47.6901	54274784	10849	65788	0	0.0773433	13.47	1
000543	2009	0	16	3325779759	1.11476e+08	1.14373	0.047549	8.74609e+07	11294949764	5690807373	0.503836	0.010937	电力、热力生产和供应业	D44	340000	安徽省	16408	100628200	0.403934	20.5749	523140	6131	28723	0.329705	0.0950987	54.54	1
000543	2010	0	17	3784285079	1.69976e+08	0.996005	0.014882	1.10485e+08	12701442423	7378778383	0.58094	0.014167	电力、热力生产和供应业	D44	340000	安徽省	20888	123593300	0.437516	23.2225	811938	5956.71	33341	0.385433	0.0882427	54.54	1
000543	2011	1	18	5150372698	-9.08202e+07	0.931854	0.02028	6.03221e+07	14769623297	9859424958	0.667547	-0.006612	电力、热力生产和供应业	D44	340000	安徽省	25659	153006500	0.461549	25.6135	1.02856e+06	5968	39352	0.479621	0.0806482	54.54	1
000543	2012	0	19	7644948756	3.76231e+08	1.0133	0.027964	1.58827e+06	17238123665	11553825014	0.670248	0.0235	电力、热力生产和供应业	D44	340000	安徽省	28792	172120506	0.466292	26.5477	997466	5988	44601	0.490433	0.102402	54.54	1
000543	2013	0	20	12567773856	1897603920	0.917426	0.044637	5.51542e+07	21830258592	11854638155	0.543037	0.090711	电力、热力生产和供应业	D44	340000	安徽省	32000.9	192293371	0.464292	28.0106	1.19471e+06	6029.8	47806	0.321212	0.0751232	42.69	1
000543	2014	6	21	12866266303	1632337521	1.04272	0.020797	3.83363e+07	22981629711	10467567093	0.455475	0.072853	电力、热力生产和供应业	D44	340000	安徽省	34424.6	208487476	0.453527	29.9877	1.39386e+06	6082.9	50894	0.233296	0.0532602	42.69	1
000543	2015	6	22	11297726954	1980988439	1.08819	0.027724	5.22778e+07	22779148708	9678376977	0.424879	0.08658	电力、热力生产和供应业	D44	340000	安徽省	35996.6	220056300	0.42102	29.2469	1.27736e+06	6143.6	55139	0.239687	0.0499673	42.69	1
000543	2016	11	23	10633470915	1218262670	0.953714	0.040629	5.30218e+07	27085553384	12206970862	0.450682	0.048863	电力、热力生产和供应业	D44	340000	安徽省	39561	244076200	0.41286	30.8025	1317024	6196	59102	0.275501	0.0746721	42.69	1
000543	2017	21	24	12207433398	7.92925e+07	0.819329	0.032996	3.90569e+07	26547647317	12763480611	0.480776	0.002957	电力、热力生产和供应业	D44	340000	安徽省	43401.4	270180000	0.404038	32.2786	1697763	6255	65150	0.33651	0.0515529	42.69	1
000543	2018	11	25	13416456919	6.39664e+08	0.798647	0.051854	3.5978e+07	28899887221	14504812869	0.501899	0.023073	电力、热力生产和供应业	D44	340000	安徽省	47711.7	300068200	0.372768	33.5182	1.94299e+06	6324	74378	0.342705	0.0604294	42.81	1
000543	2019	34	26	16092240913	1058954442	0.814639	0.036347	2.48291e+07	32899287783	14659921876	0.4456	0.034271	电力、热力生产和供应业	D44	340000	安徽省	58495.6	371139800	0.30864	32.1623	1.95542e+06	6366	79037	0.284364	0.0348645	54.93	1
000544	2009	0	16	289669861	5.87219e+07	2.28741	0.066863	0	7.45094e+08	2.30766e+08	0.309714	0.079265	非金属矿物制品业	C30	410000	河南省	20597	194804600	0.508215	33.4115	376612	9487	26906	0.0939479	0.11932	33.18	1
000544	2010	0	17	320385094	7.37386e+07	2.18729	0.221084	458905	9.97023e+08	4.08956e+08	0.410177	0.084654	非金属矿物制品业	C30	410000	河南省	24446	230923600	0.517525	38.2486	451982	9405.47	29819	0.190567	0.146207	33.18	1
000544	2011	0	18	3.92887e+08	8.16554e+07	2.64034	0.260107	0	1371619524	6.97897e+08	0.508813	0.068947	公共设施管理业	N78	410000	河南省	28661	269310300	0.517965	43.2994	1.49788e+06	9388	33634	0.172059	0.12704	33.18	1
000544	2012	0	19	420148537	1.01231e+08	2.18632	0.115618	21030000	1430213281	6.5326e+08	0.456757	0.072261	水的生产和供应业	D46	410000	河南省	31499	295993100	0.507362	43.5308	3.37806e+06	9406	37338	0.0810942	0.143946	32.44	1
000544	2013	0	20	4.90371e+08	5.98968e+07	2.16173	0.092422	3.02262e+07	1852445287	1008095004	0.544197	0.036493	水的生产和供应业	D46	410000	河南省	34211.5	321912999	0.495805	45.0194	3.99255e+06	9413.35	38301	0.230431	0.131209	31.52	1
000544	2015	1	22	5.18277e+08	1.03496e+08	2.73257	0.152372	3.85462e+07	2418820072	1422486774	0.588091	0.043904	水的生产和供应业	D46	410000	河南省	39122.6	370021600	0.427633	46.5782	5.20909e+06	9480	45403	0.417005	0.0666412	29.2	1
000544	2019	86	26	1739717527	4.7804e+08	0.969306	0.146996	8.95077e+07	10883604607	4448018379	0.40869	0.047875	水的生产和供应业	D46	410000	河南省	56387.8	542592000	0.339356	59.3363	5101991	9640	67268	0.194767	0.0700731	68.73	1
000545	2009	0	17	9.40742e+07	-1.56486e+07	5.911	0.004294	0	2.38653e+08	2.30053e+08	0.963965	-0.052869	医药制造业	C27	220000	吉林省	26595	72787500	0.41966	12.7411	555747	2739.55	25943	0.449103	0.365267	25.51	0
000545	2013	2	21	842142106	9.4925e+07	1.6823	0.176196	1.64961e+07	1173426525	4.19435e+08	0.357445	0.081052	化学原料及化学制品制造业	C26	220000	吉林省	47428	130464000	0.462453	14.6379	1.07302e+06	2751.28	42846	0.0937426	0.0744436	46.16	0
000545	2014	12	22	7.34944e+08	4.16975e+07	1.69452	0.052053	2.62758e+07	2114500179	4.90547e+08	0.231992	0.025364	化学原料及化学制品制造业	C26	220000	吉林省	50160	138031400	0.465465	15.1779	1.23486e+06	2752.38	46516	0.0141878	0.121556	37.3	0
000545	2015	1	23	7.09872e+08	1.31182e+08	2.71427	0.078157	4.37058e+07	2524831889	7.59609e+08	0.300855	0.056552	化学原料及化学制品制造业	C26	220000	吉林省	51086	140631300	0.434615	15.7048	936220	2753.32	51558	0.0712919	0.145182	37.3	0
000545	2016	2	24	1046072627	1.20804e+08	2.38133	0.05872	1.70292e+07	2695952853	7.92915e+08	0.294113	0.046278	化学原料及化学制品制造业	C26	220000	吉林省	53868	147768000	0.410784	16.4912	933777	2733	56098	0.124183	0.104144	37.3	0
000546	2009	0	16	3.20925e+08	1.89878e+07	5.76225	0.09399	53423.2	4.06806e+08	2.55546e+08	0.628178	0.039042	房地产业	K70	220000	吉林省	26595	72787500	0.41966	12.7411	555747	2739.55	25943	0.0837622	0.23009	13.65	1
000546	2010	1	17	7.94627e+07	1.82205e+06	4.66708	0.126643	0	4.85698e+08	3.29651e+08	0.678717	0.004083	房地产业	K70	220000	吉林省	31599	86675800	0.453334	13.5951	760502	2746.6	29003	0.133612	0.324655	13.65	1
000546	2011	1	18	175649705	2.22194e+07	3.03129	0.057351	0	4.24173e+08	2.48205e+08	0.585151	0.048841	房地产业	K70	220000	吉林省	38460	105688300	0.465326	14.1569	919356	2749.41	33610	0.0115399	0.366335	13.65	1
000546	2012	111	19	1.18781e+08	5.40833e+06	3.10108	0.158029	301786	4.22921e+08	242620799	0.573679	0.012769	房地产业	K70	220000	吉林省	43415	119392400	0.467574	14.6517	1.10327e+06	2750.4	38407	0.0186676	0.266568	13.65	0
000546	2013	123	20	8.94603e+07	2.07594e+07	3.452	0.026126	1.01035e+06	2.90086e+08	8.7344e+07	0.301097	0.05823	房地产业	K70	220000	吉林省	47428	130464000	0.462453	14.6379	1.07302e+06	2751.28	42846	0.016874	0.0773632	13.65	0
000546	2014	0	21	1373469800	2.44985e+08	1.1705	0.01726	8.34848e+06	4089621345	2376983238	0.581223	0.06145	非金属矿物制品业	C30	220000	吉林省	50160	138031400	0.465465	15.1779	1.23486e+06	2752.38	46516	0.232025	0.191609	41.05	0
000546	2015	0	22	1865236501	2.9025e+08	1.62446	0.029663	5.82658e+06	4374184364	2376510899	0.543304	0.068586	非金属矿物制品业	C30	220000	吉林省	51086	140631300	0.434615	15.7048	936220	2753.32	51558	0.247762	0.18328	41.05	0
000546	2016	0	23	2164082354	3.27812e+08	1.39581	0.069252	4.17203e+06	5119966846	2790016513	0.544929	0.069002	非金属矿物制品业	C30	220000	吉林省	53868	147768000	0.410784	16.4912	933777	2733	56098	0.236683	0.13559	40.96	0
000546	2017	33	24	5073360650	4.01941e+08	1.87851	0.047155	109541375	7990548658	4123981473	0.516107	0.061316	非金属矿物制品业	C30	220000	吉林省	54838	149445300	0.405318	17.0059	1.0013e+06	2717	61451	0.207954	0.17978	37.46	0
000546	2018	27	25	7974016179	445228398	1.21421	0.049727	1.68449e+08	8415360219	4155316606	0.493778	0.054277	生态保护和环境治理业	N77	220000	吉林省	55610.9	150746200	0.311952	16.6174	1.03738e+06	2704	68533	0.197215	0.170026	37.46	0
000546	2019	43	26	8171198004	5.78932e+08	1.23351	0.040697	2.45396e+08	9150860605	4250034044	0.464441	0.065914	生态保护和环境治理业	N77	220000	吉林省	43475	117268200	0.285484	17.1814	871740	2691	73813	0.213848	0.141777	32.45	0
000547	2009	17	16	3.83935e+08	9.24123e+07	1.54647	0.166133	2.34484e+06	1697568199	5.10952e+08	0.300991	0.059776	计算机、通信和其他电子设备制造业	C39	350000	福建省	33840	122365300	0.417306	14.2814	4.37745e+06	3627	28366	0.23946	0.0346607	19.96	0
000547	2010	14	17	4.47049e+08	5.16397e+07	1.89935	0.099658	1.12275e+06	1874370116	5.25805e+08	0.280524	0.028914	计算机、通信和其他电子设备制造业	C39	350000	福建省	40025	147371200	0.434122	15.3449	5833659	3693	32340	0.147249	0.0409638	19.96	0
000547	2011	25	18	4.08754e+08	1.34129e+08	1.34475	0.355815	9.06712e+07	2180263573	5.32149e+08	0.244076	0.066161	计算机、通信和其他电子设备制造业	C39	350000	福建省	47377	175601800	0.437074	17.3702	6868116	3720	38588	0.095172	0.0610687	24.54	0
000547	2012	14	19	4.23557e+08	1.46656e+08	1.33757	0.243623	1.10398e+06	2585018673	8.23471e+08	0.318555	0.061552	计算机、通信和其他电子设备制造业	C39	350000	福建省	52763	197017800	0.433562	17.8492	7391259	3748	44525	0	0.0824361	22.15	0
000547	2013	28	20	5.3615e+08	1.56571e+08	1.43341	0.182741	5.56965e+06	2837295664	1059197152	0.373312	0.057751	计算机、通信和其他电子设备制造业	C39	350000	福建省	58145	218684900	0.432372	18.723	7.5447e+06	3774	48538	0.0352448	0.130677	21.64	0
000547	2014	36	21	855981251	2.29207e+08	3.6015	0.184278	1.84308e+06	3482695308	1047273777	0.300708	0.072534	计算机、通信和其他电子设备制造业	C39	350000	福建省	63472	240557600	0.433439	19.0144	7.45772e+06	3806	53426	0.0287134	0.0825694	19.05	0
000547	2015	64	22	1122725545	2.16165e+08	2.8704	0.354534	2.81475e+06	6785043601	1283353272	0.189144	0.058774	计算机、通信和其他电子设备制造业	C39	350000	福建省	67965.5	259798200	0.416486	19.4652	6651711	3839	57628	0.0147383	0.0744325	8.12	1
000548	2009	0	16	2.21781e+08	1.15511e+08	2.34862	0.165235	690000	2112214703	6.99976e+08	0.331394	0.055142	公共设施管理业	N78	430000	湖南省	20428	130596900	0.369029	25.4253	182177	6406	26534	0.153867	0.00935342	30.31	1
000548	2010	0	17	3.33593e+08	9.87919e+07	1.75572	0.155458	1000000	2204541070	7.25952e+08	0.329299	0.045771	装卸搬运和运输代理业	G58	430000	湖南省	24719	160379600	0.393137	27.6082	310208	6570.1	29670	0.178268	0.0108203	30.31	1
000548	2011	2	18	2.70057e+08	6.75577e+07	1.16049	0.118	0	2073907500	5.74612e+08	0.277067	0.03158	装卸搬运和运输代理业	G58	430000	湖南省	29880	196695600	0.41296	28.4178	455239	6595.6	34586	0.05304	0.0155835	30.31	1
000548	2012	1	19	2.31622e+08	4.0543e+07	1.23157	0.153849	0	2159752175	6.30793e+08	0.292067	0.019153	道路运输业	G54	430000	湖南省	33480	221542275	0.412495	30.6809	628079	6638.93	38971	0.105568	0.0131391	30.31	1
000548	2013	0	20	2.21424e+08	1.96331e+07	1.45442	0.092478	0	1942249061	4.43972e+08	0.228587	0.009572	道路运输业	G54	430000	湖南省	36943	246216700	0.406187	29.4355	635614	6690.6	42726	0.0901017	0.00841854	30.31	1
000548	2014	2	21	205683519	1.93999e+07	2.19029	0.115627	641173	1942364464	4.25423e+08	0.219023	0.009988	道路运输业	G54	430000	湖南省	40270.5	270373212	0.397594	29.5911	674666	6737.24	47117	0.056632	0.0386788	30.31	1
000548	2015	0	22	1.8288e+08	7.46199e+06	3.19549	0.120354	0	2058391907	5.62157e+08	0.273105	0.00373	道路运输业	G54	430000	湖南省	42753.9	289022139	0.378719	30.0459	623785	6783.03	52357	0.0437235	0.194424	30.31	1
000550	2012	91	19	17474707097	1539811542	1.45982	0.424037	179086170	13111354448	4922103979	0.375408	0.1233	汽车制造业	C36	360000	江西省	28800	129488800	0.450093	23.2048	1.32989e+06	4503.93	38512	0.000439498	0.260139	41.03	1
000550	2013	133	20	20889705715	1717491887	1.71556	0.393113	173552600	16483747701	7306893160	0.443279	0.116066	汽车制造业	C36	360000	江西省	31930	144101900	0.446518	24.0601	1.27671e+06	4522.15	42473	0.000314871	0.303837	41.03	1
000550	2014	100	21	25537289610	2107852075	1.68868	0.459747	579765098	19496527708	8898098902	0.456394	0.117164	汽车制造业	C36	360000	江西省	34674	157146300	0.435812	24.0289	1.31631e+06	4542.16	46218	0.000246627	0.297644	41.03	1
000550	2015	119	22	24527892839	2222061095	1.5385	0.42032	709071454	21050725683	9069583612	0.430844	0.109604	汽车制造业	C36	360000	江西省	36724	167237800	0.413662	23.4541	1.27656e+06	4565.63	50932	0.000222202	0.272385	41.03	1
000551	2009	17	16	1726003918	1.22532e+08	1.78019	0.20382	12785448	2047658043	1054083395	0.514775	0.062169	通用设备制造业	C34	320000	江苏省	44744	344573000	0.477836	41.2672	25969712	7725	35217	0.187775	0.283088	33.7	1
000551	2010	75	17	2253137075	1.13806e+08	1.92327	0.153905	1.46337e+07	2982358569	1387978472	0.465396	0.045251	通用设备制造业	C34	320000	江苏省	52840	414254800	0.465357	47.8868	34720360	7869.34	39772	0.133146	0.281972	33.7	1
000551	2011	44	18	2486798589	8.47235e+07	1.22685	0.168689	2.80342e+07	3163712242	1515052477	0.478884	0.02757	综合	S90	320000	江苏省	62290	491102700	0.453685	47.7137	38531120	7898.8	45487	0.158832	0.246236	34.1	1
000551	2012	59	19	2015659678	3.93221e+07	1.34142	0.128697	3.44226e+07	3232205646	1579262151	0.488602	0.012296	综合	S90	320000	江苏省	68347	540582200	0.442273	47.0254	35777576	7919.98	50639	0.156704	0.257867	34.1	1
000551	2013	60	20	2233734881	9.30794e+07	1.59386	0.152459	3.53868e+07	3423981017	1704578577	0.497835	0.027968	综合	S90	320000	江苏省	75354	597533700	0.428633	47.3843	33933016	7939.49	57177	0.145153	0.285677	34.1	1
000551	2014	45	21	2273291468	7.85586e+07	1.68205	0.134104	2.92512e+07	3282009607	1519716821	0.463045	0.023429	综合	S90	320000	江苏省	81874	650883200	0.414252	47.8713	34980320	7960.06	60867	0.140341	0.2418	34.1	1
000551	2015	74	22	2150122291	6.21486e+07	2.07605	0.137212	3.35144e+07	3318190852	1599681612	0.482095	0.018832	综合	S90	320000	江苏省	87995	701163800	0.399285	48.4096	33729768	7976.3	66196	0.159906	0.257436	34.33	1
000552	2009	0	16	5.33608e+08	5.32931e+07	3.67757	0.172072	0	5.8561e+08	1.76929e+08	0.302127	0.098152	煤炭开采和洗选业	B06	620000	甘肃省	12872	33875600	0.35533	8.4082	10693.1	2635.46	26743	0.0237359	0.136545	47.11	1
000552	2010	0	17	7.75884e+08	5.65462e+07	4.06108	0.289299	0	6.2416e+08	1.89544e+08	0.303679	0.093483	煤炭开采和洗选业	B06	620000	甘肃省	16113	41207500	0.388975	9.2226	14425.6	2559.98	29096	0	0.18788	47.11	1
000552	2011	0	18	1029524401	7.08134e+07	3.2702	0.065015	0	7.33507e+08	2.32993e+08	0.317642	0.104316	煤炭开采和洗选业	B06	620000	甘肃省	19595	50203700	0.383229	9.9042	13869.6	2564.19	32092	0	0.163615	47.11	1
000552	2012	0	19	4055619615	4.47351e+08	1.22435	0.171155	3225000	5083116192	2916955766	0.573852	0.100292	煤炭开采和洗选业	B06	620000	甘肃省	21978	56502040	0.366401	10.298	11795.7	2577.55	37679	0.226633	0.130147	47.11	1
000552	2013	0	20	3724295454	4.28442e+08	1.39485	0.153489	4260000	5734914651	3128509395	0.54552	0.079209	煤炭开采和洗选业	B06	620000	甘肃省	24538.9	63306923	0.351497	10.9192	7274.7	2582.18	42833	0.177335	0.116669	73.83	1
000552	2014	0	21	3303486029	3.32006e+08	1.3558	0.116914	2851000	6301908042	3592955436	0.570138	0.055165	煤炭开采和洗选业	B06	620000	甘肃省	26432.9	68368208	0.331031	11.8697	4088.92	2590.78	46960	0.243894	0.135994	73.83	1
000552	2015	0	22	2646876716	1.8021e+08	1.18075	0.214446	3.26653e+06	9257573877	3134551541	0.338593	0.023164	煤炭开采和洗选业	B06	620000	甘肃省	26165.3	67903169	0.261858	12.4003	3745.82	2599.55	52942	0.0587627	0.156091	46.42	1
000553	2009	0	16	1650444265	1.91919e+07	2.34181	0.232685	1.48996e+06	2039070607	9.38718e+08	0.460366	0.009388	化学原料及化学制品制造业	C26	420000	湖北省	22677	129611000	0.399941	32.8202	703772	5720	26547	0.303795	0.0748736	20.02	1
000553	2010	0	17	1570114176	2.35692e+07	2.34391	0.101123	4.78105e+06	2014857636	8.97352e+08	0.445368	0.011628	化学原料及化学制品制造业	C26	420000	湖北省	27906	159676100	0.421261	33.1303	1.10543e+06	5727.91	31811	0.243564	0.0805869	20.02	1
000553	2011	0	18	1901075792	5.38065e+07	1.46307	0.095779	3.05389e+06	2292650235	1127183673	0.491651	0.024425	化学原料及化学制品制造业	C26	420000	湖北省	34197	196322600	0.434898	36.2991	1.40999e+06	5757.5	36128	0.349246	0.0774648	20.02	1
000553	2012	0	19	2345146529	1.04427e+08	1.49738	0.072826	3.65093e+06	2405494385	1140638664	0.474181	0.044455	化学原料及化学制品制造业	C26	420000	湖北省	38572	222504500	0.437526	35.3014	1.38327e+06	5779	39846	0.181131	0.107438	20.15	1
000553	2013	0	20	3078467311	319980168	2.4736	0.151412	3.2705e+06	2708271174	1161829243	0.428993	0.125145	化学原料及化学制品制造业	C26	420000	湖北省	42825.8	247918300	0.424792	36.1572	1.40239e+06	5799	43899	0.241966	0.101716	20.15	1
000553	2014	9	21	3131186300	4.91284e+08	2.5745	0.142742	4.57487e+06	2934299657	9.26904e+08	0.315886	0.174135	化学原料及化学制品制造业	C26	420000	湖北省	47144.6	273792176	0.401501	39.0921	1452938	5816	49838	0.172644	0.0908621	20.15	1
000553	2016	4	23	1854732685	-7.449e+07	2.66968	0.180734	5.4178e+06	2984883799	979825792	0.328263	-0.024988	化学原料及化学制品制造业	C26	420000	湖北省	55665	326653800	0.383782	39.4158	1.0645e+06	5885	59831	0.0658619	0.076334	20.15	1
000553	2017	3	24	23819568000	1545879000	1.04446	0.198523	0	39613922000	20835909000	0.525974	0.040624	化学原料及化学制品制造业	C26	420000	湖北省	60199	354780900	0.368117	39.4897	1.21822e+06	5902	65912	0.0705619	0.112202	77.33	1
000553	2018	4	25	25615119000	2402462000	0.986237	0.144354	0	42812505000	20532379000	0.479588	0.058293	化学原料及化学制品制造业	C26	420000	湖北省	66615.7	393665500	0.370205	37.5447	1.36103e+06	5917	73777	0.0188868	0.117239	74.02	1
000554	2009	0	16	2889992591	8.31812e+06	3.54829	0.078416	0	910364959	3.39137e+07	0.037253	0.008873	批发业	F51	370000	山东省	35894	338966500	0.49846	43.1598	7559835	9470.3	29398	0	0.011692	24.57	1
000554	2010	0	17	3123669967	7.20195e+06	3.59221	0.151475	0	9.49389e+08	7.73238e+07	0.081446	0.007813	批发业	F51	370000	山东省	41106	391699200	0.481529	44.4003	9632505	9587.86	33321	0	0.0624838	24.57	1
000554	2011	0	18	3870429027	9.20728e+06	2.96539	0.12923	0	9.33114e+08	5.18423e+07	0.055558	0.009782	批发业	F51	370000	山东省	47335	453618500	0.469026	47.2882	10743801	9637	37618	0	0.0338251	24.57	1
000554	2012	0	19	3838213773	23700848	2.11347	0.075733	0	9.97247e+08	9.90903e+07	0.099364	0.024556	批发业	F51	370000	山东省	51768	500132449	0.455846	47.4266	10197143	9684.97	41904	0	0.0343027	24.57	1
000554	2013	0	20	3824818124	1.25533e+07	1.97854	0.079939	0	1127209893	2.1445e+08	0.190248	0.011818	批发业	F51	370000	山东省	56884.9	552303249	0.438566	47.5858	10102871	9733.39	46998	0	0.161818	24.57	1
000554	2014	0	21	3911810335	6.41881e+06	3.1964	0.045333	0	1094640501	1.76192e+08	0.160959	0.005778	批发业	F51	370000	山东省	60879.1	594265902	0.426423	46.4076	10704204	9789.43	51825	0.0456771	0.075877	24.57	1
000554	2015	0	22	2940088318	3.80723e+06	4.57303	0.017822	0	1062564032	1.48573e+08	0.139825	0.003492	批发业	F51	370000	山东省	64168.3	630023325	0.411266	47.4195	9262136	9847.16	57270	0.0376448	0.0348434	24.57	1
000555	2014	10	20	6559007918	2.87125e+08	1.45211	0.265609	2.33132e+07	6403363384	3441848548	0.537506	0.046176	软件和信息技术服务业	I65	440000	广东省	63469	678098500	0.429792	44.0952	58884636	10724	59481	0.156588	0.30272	43.12	0
000555	2015	9	21	6712855773	3.71987e+08	2.22334	0.255022	3.20416e+07	7371660931	4071152156	0.552271	0.054009	软件和信息技术服务业	I65	440000	广东省	67503	728125500	0.415581	47.6901	54274784	10849	65788	0.136533	0.324957	42.44	0
000555	2017	20	23	8187056662	3.18132e+08	1.54816	0.16571	5.51369e+07	10719793874	5764091636	0.537705	0.03147	软件和信息技术服务业	I65	440000	广东省	80932	897052300	0.39342	51.1222	47133264	11169	79183	0.141031	0.332339	40.43	0
000555	2018	30	24	9077344909	4.72699e+07	1.3606	0.138709	6.81612e+07	10696306209	5672619873	0.530334	0.004414	软件和信息技术服务业	I65	440000	广东省	86412	972777700	0.383902	52.3936	49042140	11346	88636	0.159541	0.309556	40.43	0
000557	2016	0	22	4.63126e+08	8.26326e+06	1.31765	0.040262	50300000	5049395006	1112680569	0.220359	0.001571	铁路运输业	G53	640000	宁夏回族自治区	47194	31685900	0.332747	2.9436	44735	675	65570	0.0326712	0.0272907	29.47	1
000558	2009	0	21	1121811234	1.41238e+08	1.30013	0.099152	0	2544652088	1872252867	0.73576	0.062819	房地产业	K70	330000	浙江省	44641	229903500	0.457505	21.8226	6.92915e+06	5180	36553	0.218104	0.398779	65.93	0
000558	2010	0	22	1823787314	1.65657e+08	1.49187	0.154404	0	3760099685	2873317651	0.76416	0.05255	房地产业	K70	330000	浙江省	51711	277223100	0.456592	23.3741	9239699	5446.51	40640	0.2424	0.190131	65.93	0
000558	2011	0	23	9.93312e+08	5.18898e+07	1.2308	0.057901	0	4622233384	3612529820	0.781555	0.012381	房地产业	K70	330000	浙江省	59249	323188500	0.454318	23.8448	10792591	5463	45162	0.298232	0.236705	65.93	0
000558	2012	0	24	1175660214	4.98346e+07	1.23837	0.078432	5.55836e+06	5877880772	4740342643	0.806471	0.009492	房地产业	K70	330000	浙江省	63374	346653300	0.44246	24.7537	10318702	5477	50197	0.2293	0.435716	50.07	0
000558	2013	0	25	2095233456	6.07925e+07	1.18986	0.066882	0	6263797509	5285863400	0.843875	0.010014	房地产业	K70	330000	浙江省	68804.7	377565800	0.433525	24.486	9976925	5498	56571	0.171209	0.498667	50.07	0
000558	2015	0	27	2528139940	-352159968	8.05571	0.090941	595200	2830740115	1475687731	0.521308	-0.0938	房地产业	K70	330000	浙江省	77643.7	428864900	0.401466	26.3981	8414230	5539	66668	0.312013	0.161859	47.7	0
000558	2017	0	29	1324249130	4.49612e+07	2.95661	0.068142	49608	2552099168	1167388426	0.457423	0.017642	房地产业	K70	330000	浙江省	92057	517682600	0.376186	27.658	8085488	5657	80750	0.305552	0.0731545	47.7	0
000559	2009	147	16	5569890333	3.00857e+08	1.5191	0.03925	3.55885e+07	5809416312	3932157276	0.676859	0.051795	汽车制造业	C36	330000	浙江省	44641	229903500	0.457505	21.8226	6.92915e+06	5180	36553	0.192894	0.279971	61.05	0
000559	2010	102	17	7819675175	4.72392e+08	2.59805	0.180862	3.78387e+07	8078603203	4038989132	0.499961	0.068029	汽车制造业	C36	330000	浙江省	51711	277223100	0.456592	23.3741	9239699	5446.51	40640	0.100624	0.265463	51.53	0
000559	2011	121	18	8173449414	5.09409e+08	1.55496	0.164802	6.90227e+07	8804541657	4682173089	0.531791	0.060345	汽车制造业	C36	330000	浙江省	59249	323188500	0.454318	23.8448	10792591	5463	45162	0.0548581	0.260175	51.53	0
000559	2012	113	19	8339805269	3.81741e+08	1.3703	0.086808	7.67963e+07	8563329533	4586637582	0.535614	0.042721	汽车制造业	C36	330000	浙江省	63374	346653300	0.44246	24.7537	10318702	5477	50197	0.0287271	0.269862	51.53	0
000559	2013	168	20	9262158089	6.03614e+08	1.47304	0.075231	5.45156e+07	9742689642	5900090088	0.605592	0.062956	汽车制造业	C36	330000	浙江省	68804.7	377565800	0.433525	24.486	9976925	5498	56571	0.0617833	0.311127	51.53	0
000559	2014	150	21	9828875657	7.82255e+08	2.53745	0.222861	6.15252e+07	11903159996	7544416977	0.633816	0.072278	汽车制造业	C36	330000	浙江省	73002.1	401730300	0.417492	25.3708	9677166	5508	61572	0.0216535	0.285343	51.53	0
000559	2015	199	22	10241434098	8.38531e+08	4.70668	0.24614	4.28322e+07	12746828769	8166090381	0.640637	0.068035	汽车制造业	C36	330000	浙江省	77643.7	428864900	0.401466	26.3981	8414230	5539	66668	0.00917982	0.275749	51.53	0
000559	2016	263	23	10785821704	8.90515e+08	3.22693	0.133382	4.11548e+07	11517735217	6793877395	0.589862	0.073077	汽车制造业	C36	330000	浙江省	84916	472513600	0.394806	27.3342	7.52859e+06	5590	73326	0.00156188	0.326868	51.53	0
000559	2017	302	24	11154241411	923541532	2.95606	0.126133	7.47231e+07	11529364252	6137062966	0.532298	0.080144	汽车制造业	C36	330000	浙江省	92057	517682600	0.376186	27.658	8085488	5657	80750	0.0837513	0.328092	56.5	0
000559	2018	272	25	11362076796	7.48503e+08	1.71658	0.090267	5.5646e+07	12048383365	6585804766	0.546613	0.063492	汽车制造业	C36	330000	浙江省	98643.4	561971500	0.376487	28.0634	8698799	5737	88883	0.139563	0.302589	56.51	0
000559	2019	333	26	10581105124	5.45873e+08	1.7762	0.118388	1.19084e+08	12028177341	6580009944	0.54705	0.045345	汽车制造业	C36	330000	浙江省	107624	623517400	0.366317	28.3396	8.25665e+06	5850	99654	0.138974	0.299509	56.51	0
000560	2009	0	17	1241811717	3.04643e+07	1.35968	0.132344	277029	2864744341	2259550303	0.788744	0.011406	零售业	F52	530000	云南省	13539	61697500	0.338453	8.5891	43592.6	4571	26163	0.198443	0.32186	31.13	0
000560	2010	0	18	1376798712	2.7452e+07	1.25001	0.128792	135380	3359618418	2741325436	0.815963	0.008821	零售业	F52	530000	云南省	15752	72241800	0.360466	9.5379	64499.3	4601.6	29195	0.1306	0.445515	31.13	0
000560	2011	0	19	1556030206	9.40131e+07	1.06178	0.085294	3309180	4172274804	3146938912	0.75425	0.022782	零售业	F52	530000	云南省	19265	88931200	0.336698	10.9531	74904.3	4630.8	34004	0.216005	0.398454	25.43	0
000560	2012	0	20	2768737380	1.58726e+08	1.01904	0.05913	5962200	3951641924	2833323767	0.716999	0.039076	零售业	F52	530000	云南省	22195	103094700	0.334714	11.8944	62374.9	4659	37629	0.296665	0.191453	25.43	0
000560	2013	0	21	1791138477	9.38622e+07	1.01697	0.050211	5.83449e+06	4814836621	3589359537	0.745479	0.021414	零售业	F52	530000	云南省	25322	118323100	0.318415	12.7932	84372.9	4686.6	42447	0.289948	0.243147	24.4	0
000560	2014	0	22	1640196212	8.94424e+07	1.35011	0.041513	3.88192e+06	4482561421	3210986518	0.716329	0.01924	零售业	F52	530000	云南省	27263.6	128145900	0.30426	14.197	64792.4	4713.9	46101	0.264737	0.234573	24.63	0
000560	2015	0	23	1338484248	2.02232e+07	1.48876	0.134395	7.126e+06	6096353683	2330440369	0.382268	0.003823	零售业	F52	530000	云南省	28806	136191700	0.282562	14.6031	50366.6	4741.8	52564	0.0729985	0.193149	19.34	0
000560	2017	0	25	1318536288	7.57663e+07	1.0914	0.104986	2.49386e+06	17132164857	9091828507	0.530688	0.006362	零售业	F52	530000	云南省	34221	163763400	0.249712	17.5254	43902.8	4800.5	69106	0.0365053	0.100316	13.92	0
000560	2018	0	26	10692135481	6.95883e+08	1.03936	0.118135	5.28553e+07	18368871575	8876224130	0.483221	0.039204	房地产业	K70	530000	云南省	37136.3	178811200	0.262592	18.8092	58665.4	4830	75701	0.0685943	0.0499311	17.45	0
000560	2019	12	27	11211454404	855228104	0.992281	0.117337	7.93741e+07	19491620922	9142288347	0.469037	0.045178	房地产业	K70	530000	云南省	47944	232237500	0.22828	19.6463	79061.4	4858	86585	0.109487	0.0532304	17.45	0
000561	2010	8	18	8.28967e+08	1.02753e+08	2.38808	0.238447	3785644	1282749572	4.97412e+08	0.38777	0.084994	计算机、通信和其他电子设备制造业	C39	610000	陕西省	27133	101234800	0.450336	23.5507	506126	3735.23	33384	0.0483337	0.238823	42.31	1
000561	2011	17	19	9.45637e+08	1.22144e+08	1.89293	0.197378	4845906	1429768991	5.29901e+08	0.37062	0.09006	计算机、通信和其他电子设备制造业	C39	610000	陕西省	33464	125123000	0.468173	25.8878	562954	3742.6	38143	0.0265777	0.267907	42.31	1
000561	2012	29	20	905064889	3.21807e+07	1.60081	0.152915	3115070	1623195403	6.95119e+08	0.428241	0.021082	计算机、通信和其他电子设备制造业	C39	610000	陕西省	38564	144536800	0.473749	26.5279	614911	3753.09	43073	0.0788568	0.2821	42.31	1
000561	2013	37	21	7.91389e+08	3.01035e+07	2.49219	0.204873	6.22625e+06	1666565956	6.75494e+08	0.405321	0.018301	计算机、通信和其他电子设备制造业	C39	610000	陕西省	43117	162054500	0.46326	25.3823	1.09997e+06	3764	47446	0.0750045	0.265679	42.31	1
000561	2014	47	22	9.26014e+08	4.29458e+07	3.1776	0.184652	3043626	1905924683	8.67521e+08	0.45517	0.024042	计算机、通信和其他电子设备制造业	C39	610000	陕西省	46929	176899400	0.451861	27.7356	1.80301e+06	3775.12	50535	0.0577148	0.312767	42.31	1
000561	2015	60	23	1077069575	9.33592e+07	4.22117	0.216326	5415200	2266404641	1140608536	0.503268	0.044752	计算机、通信和其他电子设备制造业	C39	610000	陕西省	47626	180218609	0.407539	29.9738	2.09222e+06	3793	54994	0.0441227	0.336712	42.31	1
000561	2016	74	24	1119101709	105991508	3.59624	0.138232	2.67121e+06	2308463968	1057129409	0.457936	0.046336	计算机、通信和其他电子设备制造业	C39	610000	陕西省	51015	193995900	0.391658	32.1348	2159450	3813	59637	0.045918	0.291637	42.31	1
000561	2017	58	25	1216717230	8.89102e+07	2.331	0.202737	6.9551e+06	2776047171	1374967581	0.495297	0.034973	计算机、通信和其他电子设备制造业	C39	610000	陕西省	57266.3	218988100	0.396907	30.5124	2779959	3835	65181	0.0614795	0.296007	41.73	1
000561	2018	43	26	1223775808	9.91875e+07	1.63843	0.15182	1.53917e+07	2908403955	1406144452	0.483476	0.034898	计算机、通信和其他电子设备制造业	C39	610000	陕西省	63477.5	244383200	0.374442	31.101	3669507	3864	71983	0.0300096	0.349959	41.68	1
000561	2019	36	27	1344782769	9.72069e+07	1.85292	0.22772	2.98867e+07	3227973133	1604247529	0.496983	0.031682	计算机、通信和其他电子设备制造业	C39	610000	陕西省	66649	257931700	0.372568	29.3496	3.33178e+06	3876	78361	0.0556944	0.344576	41.69	1
000565	2009	0	17	391935487	1.94551e+08	1.92982	0.175172	1.43707e+07	1466709995	7.94028e+08	0.541367	0.142775	化学原料及化学制品制造业	C26	500000	重庆市	22920	65300100	0.446768	11.4515	295047	2859	30499	0.320227	0.101938	40.53	1
000565	2010	1	18	4.36397e+08	-1.28329e+07	1.65115	0.263219	5.66353e+06	1422696425	7.56907e+08	0.532023	-0.008883	化学原料及化学制品制造业	C26	500000	重庆市	27596	79255800	0.466569	12.2811	475706	2884.62	34727	0.293436	0.0825771	40.53	1
000565	2011	3	19	501202648	-2.11291e+08	1.64611	0.077395	697000	9.88529e+08	5.57124e+08	0.563589	-0.175256	化学原料及化学制品制造业	C26	500000	重庆市	34500	100113700	0.468513	13.0702	1.34267e+06	2919	39430	0.138377	0.124829	40.53	1
000565	2012	1	20	5.21312e+08	5.77326e+07	1.77903	0.203532	2.03611e+07	1049176990	468611658	0.446647	0.056664	化学原料及化学制品制造业	C26	500000	重庆市	38914	114096000	0.436563	13.7635	2.4947e+06	2945	44498	0.24179	0.0970377	40.54	1
000565	2013	4	21	5.50578e+08	3.66669e+07	1.76113	0.1073	3.85952e+06	969477694	3.71912e+08	0.383621	0.036328	化学原料及化学制品制造业	C26	500000	重庆市	43223	127832600	0.410666	14.8684	3764038	2970	50006	0.150597	0.111739	40.54	1
000565	2014	4	22	5.52825e+08	4.45868e+07	2.73647	0.0974	2.70616e+06	9.53222e+08	3.15627e+08	0.331116	0.046302	化学原料及化学制品制造业	C26	500000	重庆市	47850	142626000	0.362893	16.5817	4310234	2991.4	55588	0.145297	0.100052	40.54	1
000565	2015	4	23	6.48342e+08	1.44574e+08	6.38163	0.117125	1.74425e+06	1060817686	2.83206e+08	0.26697	0.143772	化学原料及化学制品制造业	C26	500000	重庆市	52321	157172700	0.353593	18.1068	3609062	3016.55	60543	0.1414	0.063814	40.55	1
000565	2016	7	24	2357315510	2.23481e+08	4.35902	0.287361	1.08874e+06	1332665923	3.50193e+08	0.262776	0.186741	化学原料及化学制品制造业	C26	500000	重庆市	58502	177405900	0.348568	18.9918	3.33327e+06	3048	65545	0.155328	0.0552581	40.55	1
000565	2018	4	26	6.31238e+08	4.52216e+07	1.52307	0.183791	2.55501e+06	1468725390	3.89868e+08	0.265447	0.029753	化学原料及化学制品制造业	C26	500000	重庆市	65932.7	203631900	0.32519	19.9727	4.46475e+06	3102	78928	0.190641	0.0447283	40.55	1
000565	2019	6	27	4.7303e+08	6.49068e+07	1.78202	0.18025	7.93672e+06	1538799739	4.05106e+08	0.263261	0.043163	化学原料及化学制品制造业	C26	500000	重庆市	75828	236057700	0.281995	20.0819	4844116	3124	86559	0.13647	0.0531326	40.55	1
000566	2009	10	17	5.17205e+08	7.16781e+07	4.30908	0.041462	20105000	8.45062e+08	3.99776e+08	0.473074	0.090753	医药制造业	C27	460000	海南省	19254	16542100	0.181736	3.0844	301396	864.07	24790	0.294121	0.11063	19.8	0
000566	2010	2	18	613189626	3.7577e+07	6.32559	0.080025	4596878	1078242514	5.86426e+08	0.543872	0.039075	医药制造业	C27	460000	海南省	23831	20645000	0.186588	3.6791	623702	868.551	30775	0.252262	0.099605	19.66	0
000566	2011	8	19	7.21847e+08	1.09133e+08	2.55954	0.356792	7507800	2019756260	6.87527e+08	0.340401	0.069915	医药制造业	C27	460000	海南省	28898	25226600	0.188309	3.915	1.00619e+06	877.34	36244	0.203242	0.0999843	21.68	0
000566	2012	10	20	9.49888e+08	7.913e+07	2.19128	0.167254	8871071	2761511840	1271906957	0.460584	0.0331	医药制造业	C27	460000	海南省	32377	28555400	0.182505	4.0887	1.14842e+06	886.55	39485	0.125312	0.0756289	21.68	0
000566	2013	12	21	1018483619	101772329	2.0866	0.16403	8.23602e+06	3471916031	1882279544	0.542144	0.032654	医药制造业	C27	460000	海南省	35663	31775600	0.173438	4.3804	1.09497e+06	895.28	44971	0.114922	0.0815724	21.68	0
000566	2014	25	22	1343216111	1.70613e+08	2.57823	0.217833	2.47516e+07	3673372926	1944883640	0.529454	0.047755	医药制造业	C27	460000	海南省	38923.7	35007200	0.146941	4.4792	1.26842e+06	903.48	49882	0.113329	0.0704672	22.48	0
000566	2015	20	23	1643822642	1.97693e+08	4.46376	0.234579	1.59106e+07	4882199213	2345595202	0.480438	0.046214	医药制造业	C27	460000	海南省	40818	37027600	0.131213	4.8245	1054274	910.82	57600	0.123571	0.0646069	29.61	0
000566	2016	15	24	1508953509	1.59334e+08	1.8743	0.170117	3.87039e+07	9607288033	3977171446	0.413974	0.021993	医药制造业	C27	460000	海南省	44347	40532000	0.119042	4.8713	722544	917	61663	0.151031	0.0336954	34.08	0
000566	2018	41	26	2471770222	1.02309e+08	1.16096	0.159351	2.45729e+07	10336406521	5510976502	0.533162	0.009798	医药制造业	C27	460000	海南省	51955.3	48320500	0.115581	4.9281	880699	934	75885	0.206972	0.0600878	24.99	0
000566	2019	66	27	2445289306	-1.94649e+08	1.28074	0.052281	2.59583e+07	10776931047	6146298977	0.57032	-0.018438	医药制造业	C27	460000	海南省	56506.8	53089300	0.110891	5.0393	737014	945	82227	0.287473	0.178834	16.91	0
000568	2009	19	15	4370422480	1691463413	5.30222	0.156665	2.98799e+06	5982690120	1718235689	0.287201	0.305435	酒、饮料和精制茶制造业	C15	510000	四川省	17339	141512800	0.401253	25.2214	936469	8185	28149	0	0.153699	21.52	1
000568	2010	57	16	5370871772	2280704047	4.28963	0.134447	1.32677e+07	8026265190	2463911210	0.306981	0.325607	酒、饮料和精制茶制造业	C15	510000	四川省	21182	171854800	0.432426	27.8577	1.27844e+06	8044.92	32567	0	0.168346	21.52	1
000568	2011	93	17	8427910004	3055599491	2.84138	0.252372	2.17377e+07	12477231527	5252392444	0.420958	0.298056	酒、饮料和精制茶制造业	C15	510000	四川省	26133	210266800	0.451381	28.9165	2.33544e+06	8050	37330	0	0.281004	21.52	1
000568	2012	114	18	11556353851	4542521329	3.54864	0.445773	1.58593e+07	15572976438	5802119358	0.372576	0.323885	酒、饮料和精制茶制造业	C15	510000	四川省	29608	238728000	0.441948	28.6756	3.02024e+06	8076.2	42339	0	0.258153	21.46	1
000568	2013	100	19	10431124741	3537517725	2.27993	0.389495	1.359e+07	13734290010	3096868424	0.225484	0.241409	酒、饮料和精制茶制造业	C15	510000	四川省	32617	263920700	0.438713	31.8407	3.13519e+06	8107	47965	0	0.174995	21.39	1
000568	2014	57	20	5353442161	9.76066e+08	2.42653	0.355915	2.82331e+07	13170818969	3377487009	0.256437	0.072094	酒、饮料和精制茶制造业	C15	510000	四川省	35128	285366600	0.415325	33.8643	3.43446e+06	8140.2	52555	0	0.203094	25.72	1
000568	2015	29	21	6900156927	1550723541	3.09816	0.268494	1.90851e+07	13181673695	2819324446	0.213882	0.117691	酒、饮料和精制茶制造业	C15	510000	四川省	36775	300531000	0.367319	36.151	2.67375e+06	8204	58915	0	0.145629	26.61	1
000570	2009	9	15	2412664447	2.32617e+08	2.65503	0.262142	2.96904e+06	2940087432	1131643923	0.384901	0.096165	通用设备制造业	C34	320000	江苏省	44744	344573000	0.477836	41.2672	25969712	7725	35217	0.0141152	0.279216	30.02	1
000570	2010	12	16	2845983675	1.21922e+08	1.81632	0.222966	1.46483e+06	3422525754	1331587396	0.389066	0.038325	通用设备制造业	C34	320000	江苏省	52840	414254800	0.465357	47.8868	34720360	7869.34	39772	0.0163622	0.274653	30.02	1
000570	2011	2	17	3137504065	5.42745e+07	1.23218	0.16386	8.10488e+06	2870088395	1113674868	0.388028	0.01725	通用设备制造业	C34	320000	江苏省	62290	491102700	0.453685	47.7137	38531120	7898.8	45487	0.0128916	0.291798	30.02	1
000570	2012	8	18	2955536089	5.55166e+07	1.27559	0.204398	6.91699e+06	3116489064	1255152481	0.402746	0.018547	通用设备制造业	C34	320000	江苏省	68347	540582200	0.442273	47.0254	35777576	7919.98	50639	0.00641748	0.31354	30.02	1
000570	2013	24	19	2927593053	7.58011e+07	1.45102	0.200793	2.02274e+06	3042349321	1216290164	0.399786	0.024615	通用设备制造业	C34	320000	江苏省	75354	597533700	0.428633	47.3843	33933016	7939.49	57177	0.0098608	0.283241	30.02	1
000570	2014	17	20	2489792063	6.56696e+07	1.69543	0.146761	1.03441e+07	3166783758	1213638013	0.38324	0.021017	通用设备制造业	C34	320000	江苏省	81874	650883200	0.414252	47.8713	34980320	7960.06	60867	0.00631556	0.252172	30.02	1
000570	2015	30	21	2519799547	7.24843e+07	1.98472	0.162949	1.19036e+07	3232406102	1211905338	0.374924	0.022654	通用设备制造业	C34	320000	江苏省	87995	701163800	0.399285	48.4096	33729768	7976.3	66196	0.00525924	0.247755	30.43	1
000570	2017	8	23	2429066805	4.70544e+07	1.13533	0.088229	8.45656e+06	3726655388	1459052300	0.391518	0.012629	通用设备制造业	C34	320000	江苏省	107150	858697600	0.396107	48.9522	37680128	8029.3	78267	0.0124508	0.269557	30.43	1
000570	2018	14	24	2139272524	6.25549e+07	0.938393	0.194938	6.29169e+06	3546079629	1481531893	0.417794	0.017211	通用设备制造业	C34	320000	江苏省	115168	925954000	0.387918	49.1268	40821044	8051	84688	0.00817805	0.300539	30.43	1
000572	2009	15	16	6267076748	-5.12141e+08	1.33327	0.271616	7.69796e+07	7966600809	3455686704	0.433772	-0.071787	综合	S90	460000	海南省	19254	16542100	0.181736	3.0844	301396	864.07	24790	0.00753144	0.360618	45.28	0
000572	2010	16	17	10184640037	5.09479e+08	1.08789	0.47004	2.58846e+08	12736755389	4766215942	0.37421	0.049217	汽车制造业	C36	460000	海南省	23831	20645000	0.186588	3.6791	623702	868.551	30775	0.0150772	0.313961	28.8	0
000572	2011	30	18	11214297916	5.50498e+08	0.758961	0.324796	7.70403e+07	13099807945	4656871084	0.355492	0.042611	汽车制造业	C36	460000	海南省	28898	25226600	0.188309	3.915	1.00619e+06	877.34	36244	0	0.272494	28.8	0
000572	2012	96	19	8461302382	4.1021e+08	0.683714	0.232987	7.56513e+07	12690106471	3817458585	0.300822	0.031812	汽车制造业	C36	460000	海南省	32377	28555400	0.182505	4.0887	1.14842e+06	886.55	39485	0	0.241079	28.8	0
000572	2013	111	20	10235229799	5.61339e+08	0.769452	0.165903	9.23706e+07	13822711712	4380718024	0.316922	0.042345	汽车制造业	C36	460000	海南省	35663	31775600	0.173438	4.3804	1.09497e+06	895.28	44971	0	0.27	28.8	0
000572	2014	41	21	12351981928	2.68681e+08	0.934746	0.149417	4.2981e+07	16109097211	6389026550	0.39661	0.017796	汽车制造业	C36	460000	海南省	38923.7	35007200	0.146941	4.4792	1.26842e+06	903.48	49882	0	0.318892	28.8	0
000572	2015	51	22	12180957501	1.02005e+08	1.0468	0.142676	6.49504e+07	17396943026	7686662118	0.44184	0.006089	汽车制造业	C36	460000	海南省	40818	37027600	0.131213	4.8245	1054274	910.82	57600	0	0.301756	28.8	0
000573	2009	0	17	496210896	2.37626e+07	1.638	0.071606	0	2560110298	1147596696	0.448261	0.009523	房地产业	K70	440000	广东省	41166	394825600	0.458216	30.919	38241320	9638	36469	0.282683	0.0855677	13.98	0
000573	2010	0	18	5.28658e+08	4.69913e+07	1.34803	0.039862	0	2537044405	1110812585	0.437837	0.01843	房地产业	K70	440000	广东省	44736	460130600	0.466448	33.4187	48449160	10441	40432	0.348729	0.0643734	13.98	0
000573	2011	0	19	8.2764e+08	6.08659e+07	1.3547	0.038326	500000	2511219849	1029920769	0.410128	0.024114	房地产业	K70	440000	广东省	50807	532102800	0.463249	35.7521	54988584	10504.8	45060	0.25488	0.103154	16.52	0
000573	2012	0	20	7.97461e+08	6.27538e+07	1.46235	0.050555	0	2600231694	1100585848	0.423265	0.024554	房地产业	K70	440000	广东省	54095	570679177	0.452269	40.4011	57123712	10594	50278	0.144464	0.0766937	16.52	0
000573	2013	0	21	1026799144	1.08447e+08	1.55465	0.032454	0	2925352088	1317018167	0.450208	0.039253	房地产业	K70	440000	广东省	58833	624747900	0.438997	41.2315	59207052	10644	53318	0.276685	0.106349	16.52	0
000573	2014	0	22	8.70348e+08	6.00091e+06	1.43781	0.065376	28350	3322087653	1707427837	0.513962	0.001921	房地产业	K70	440000	广东省	63469	678098500	0.429792	44.0952	58884636	10724	59481	0.294303	0.101018	16.52	0
000573	2015	0	23	3.09567e+08	-9.88448e+07	2.16357	0.045462	2000	3186728475	1660796737	0.52116	-0.030373	房地产业	K70	440000	广东省	67503	728125500	0.415581	47.6901	54274784	10849	65788	0.313839	0.136956	16.52	0
000576	2013	10	19	4.51117e+08	3.59575e+07	2.25475	0.133626	2.24703e+07	1476803730	4.58762e+08	0.310645	0.030006	造纸及纸制品业	C22	440000	广东省	58833	624747900	0.438997	41.2315	59207052	10644	53318	0.190791	0.0308182	41.55	0
000576	2014	16	20	4.76106e+08	1.00056e+07	2.7183	0.041614	1.90576e+07	1456242223	4.28143e+08	0.294006	0.006823	造纸及纸制品业	C22	440000	广东省	63469	678098500	0.429792	44.0952	58884636	10724	59481	0.181804	0.0198512	41.55	0
000576	2015	30	21	3.98142e+08	1.77306e+08	3.15351	0.293206	2.62155e+07	1958109629	7.52704e+08	0.384404	0.10386	造纸及纸制品业	C22	440000	广东省	67503	728125500	0.415581	47.6901	54274784	10849	65788	0.292961	0.011669	41.55	0
000576	2016	19	22	4.732e+08	1.02392e+08	4.48036	0.115668	8.85733e+06	1576485529	2.68688e+08	0.170435	0.057937	造纸及纸制品业	C22	440000	广东省	74016	808549100	0.403821	48.9397	47028452	10999	72326	0.037425	0.016285	41.55	0
000578	2009	0	14	5541591677	2410950237	1.08334	0.139713	2.94857e+07	20991962152	10115571513	0.481878	0.126662	化学原料及化学制品制造业	C26	630000	青海省	19454	10812700	0.434979	1.0437	19432	557.3	32481	0.205674	0.139458	46.95	1
000578	2010	0	15	5896564803	2368865567	1.21237	0.114339	4.40822e+07	25175674835	12840515324	0.510037	0.10262	化学原料及化学制品制造业	C26	630000	青海省	24115	13504300	0.454411	1.1207	13467.3	563	36121	0.202112	0.179197	46.95	1
000581	2009	42	17	3080616314	4.63701e+08	2.03314	0.065039	13502000	5035871583	1943618234	0.385955	0.096266	通用设备制造业	C34	320000	江苏省	44744	344573000	0.477836	41.2672	25969712	7725	35217	0.106434	0.212219	17.63	1
000581	2010	28	18	5371213196	1381360613	2.81401	0.068803	15441000	6761622810	2415805841	0.357282	0.234179	通用设备制造业	C34	320000	江苏省	52840	414254800	0.465357	47.8868	34720360	7869.34	39772	0.0403749	0.240669	17.63	1
000581	2011	35	19	5898113089	1255510858	2.3672	0.094055	34526800	7929217436	2588828931	0.326492	0.170924	通用设备制造业	C34	320000	江苏省	62290	491102700	0.453685	47.7137	38531120	7898.8	45487	0.0624273	0.191379	17.63	1
000581	2012	306	20	5015283419	9.34237e+08	1.76717	0.220044	1.51052e+07	11055973932	2094989932	0.189489	0.098417	汽车制造业	C36	320000	江苏省	68347	540582200	0.442273	47.0254	35777576	7919.98	50639	0.00633142	0.132446	20	1
000581	2013	92	21	5589307690	1154293533	2.13825	0.175057	1.93756e+07	13074232731	3076579210	0.235316	0.095672	汽车制造业	C36	320000	江苏省	75354	597533700	0.428633	47.3843	33933016	7939.49	57177	0.0351455	0.145515	20	1
000581	2014	140	22	6354480020	1589077322	1.85727	0.139988	1.70915e+08	14488589168	3225478708	0.222622	0.115306	汽车制造业	C36	320000	江苏省	81874	650883200	0.414252	47.8713	34980320	7960.06	60867	0.0327844	0.137093	20	1
000581	2015	114	23	5741643746	1552764212	1.72468	0.1936	1.42227e+08	15704093069	3490815909	0.222287	0.102857	汽车制造业	C36	320000	江苏省	87995	701163800	0.399285	48.4096	33729768	7976.3	66196	0.022924	0.135496	20.22	1
000581	2016	163	24	6422700399	1726004781	1.47605	0.219837	4.39639e+07	17263771898	3865341507	0.223899	0.104708	汽车制造业	C36	320000	江苏省	96887	773882800	0.393537	48.1554	32595840	7999	71574	0.0121642	0.151142	20.22	1
000581	2017	242	25	9017280160	2647209925	1.3526	0.145739	4.70263e+07	20231006224	4879639360	0.241196	0.141204	汽车制造业	C36	320000	江苏省	107150	858697600	0.396107	48.9522	37680128	8029.3	78267	0.0142356	0.176054	20.22	1
000581	2018	225	26	8721674671	2466294703	1.0177	0.1151	4.84045e+07	20892041460	4440070413	0.212524	0.119947	汽车制造业	C36	320000	江苏省	115168	925954000	0.387918	49.1268	40821044	8051	84688	0.0157442	0.148719	20.22	1
000582	2009	0	21	2.15961e+08	4.47191e+07	2.62639	0.089548	2160000	685606168	3.97428e+08	0.579673	0.067633	装卸搬运和运输代理业	G58	450000	广西壮族自治区	16045	77591600	0.369092	12.1457	367765	4856	27322	0.3995	0.0221318	40.79	1
000582	2010	0	22	4.05012e+08	3.98301e+07	2.07156	0.117085	1560000	8.17047e+08	4.81644e+08	0.589494	0.052753	装卸搬运和运输代理业	G58	450000	广西壮族自治区	20219	95698500	0.403398	13.8089	492309	4610	30673	0.146748	0.0639153	40.79	1
000582	2011	0	23	1019471445	3.93217e+07	1.44116	0.083317	2667000	9.3601e+08	5.61285e+08	0.599658	0.044861	装卸搬运和运输代理业	G58	450000	广西壮族自治区	25326	117208700	0.413909	15.1052	694528	4645	33032	0.322646	0.10696	40.79	1
000582	2012	0	24	2096219777	4.15182e+07	1.6068	0.079186	963607	1496742821	1080444177	0.721864	0.034133	水上运输业	G55	450000	广西壮族自治区	27952	130351015	0.405003	16.2169	962586	4682	36386	0.252548	0.288219	40.79	1
000582	2013	0	25	3721542715	5.8946e+08	1.10956	0.046508	12565535	8567854120	4711528513	0.549908	0.069058	水上运输业	G55	450000	广西壮族自治区	30741.2	144499040	0.397902	16.9543	946936	4719	41391	0.310135	0.104213	62.01	1
000582	2014	0	26	4237727691	6.08277e+08	1.2377	0.035198	1.2828e+07	8596351008	5029492376	0.585073	0.070877	水上运输业	G55	450000	广西壮族自治区	33089.6	156728933	0.386996	17.405	1.06021e+06	4754	45424	0.340693	0.134319	62.01	1
000582	2015	0	27	3054729969	4.08128e+08	1.17499	0.101396	2.37163e+07	12355298549	5399297075	0.437003	0.035765	水上运输业	G55	450000	广西壮族自治区	35190	168031200	0.37849	18.2658	1034136	4796	52982	0.275546	0.0759985	54.09	1
000584	2009	0	19	8.19319e+08	3.05606e+07	1.80832	0.028355	2.10819e+06	2607740843	8.88948e+08	0.340888	0.011274	综合	S90	510000	四川省	17339	141512800	0.401253	25.2214	936469	8185	28149	0.201324	0.11703	32.75	0
000584	2010	4	20	1396006387	1.62919e+08	1.48463	0.123458	4.82102e+06	3500205893	1622225595	0.463466	0.053346	化学纤维制造业	C28	510000	四川省	21182	171854800	0.432426	27.8577	1.27844e+06	8044.92	32567	0.061425	0.319734	32.76	0
000584	2011	0	21	1153094398	1.17456e+07	1.06676	0.118528	1.31429e+06	3692389245	1826046621	0.494543	0.003266	化学纤维制造业	C28	510000	四川省	26133	210266800	0.451381	28.9165	2.33544e+06	8050	37330	0.0148955	0.437411	32.76	0
000584	2012	0	22	1553495394	3.25187e+07	1.24847	0.070708	2.15229e+06	3723194154	1888351141	0.507186	0.00877	化学纤维制造业	C28	510000	四川省	29608	238728000	0.441948	28.6756	3.02024e+06	8076.2	42339	0.0188011	0.448606	32.76	0
000584	2013	0	23	2765797531	4.13638e+08	1.48469	0.16027	1.60429e+06	3589601223	1342360806	0.373958	0.113127	化学纤维制造业	C28	510000	四川省	32617	263920700	0.438713	31.8407	3.13519e+06	8107	47965	0.0264653	0.233187	32.76	0
000584	2015	0	25	1075167684	1.35707e+07	2.86855	0.264981	1.21429e+06	2954524116	8.76702e+08	0.296732	0.004211	化学纤维制造业	C28	320000	江苏省	87995	701163800	0.399285	48.4096	33729768	7976.3	66196	0.0169232	0.15497	33.08	0
000584	2017	21	27	1571643673	1.15388e+08	2.99313	0.168083	2.66712e+06	3675460311	1990814074	0.54165	0.038992	化学纤维制造业	C28	320000	江苏省	107150	858697600	0.396107	48.9522	37680128	8029.3	78267	0.0829828	0.248034	18.6	0
000584	2018	82	28	2382599591	1.19356e+08	1.44559	0.121932	3.65458e+06	4494805672	2696205396	0.599849	0.029217	化学纤维制造业	C28	320000	江苏省	115168	925954000	0.387918	49.1268	40821044	8051	84688	0.0576221	0.243178	18.6	0
000584	2019	131	29	1736701250	4.83113e+07	1.42594	0.049533	4.5019e+07	4534081050	2668231557	0.588483	0.010701	专用设备制造业	C35	320000	江苏省	123607	996315200	0.379652	48.8498	37537352	8070	96527	0.121679	0.257717	18.6	0
000585	2010	0	17	3.48449e+08	-9.21466e+06	3.62556	0.063818	119000	8.44337e+08	5.37804e+08	0.636954	-0.010964	电气机械及器材制造业	C38	210000	辽宁省	42355	184572700	0.476196	21.9564	3.8992e+06	4374.9	34437	0.0402683	0.304306	28.35	0
000585	2011	0	18	2.4868e+08	-3.26522e+07	3.55998	0.075569	268447	5.57054e+08	2.95048e+08	0.529658	-0.0466	电气机械及器材制造业	C38	210000	辽宁省	50760	222267000	0.481247	23.6341	4598764	4383	38154	0.0143613	0.196471	28.35	0
000585	2013	0	20	1.95974e+08	9.66083e+06	3.61971	0.222023	0	4.62731e+08	1.82498e+08	0.394393	0.020107	电气机械及器材制造业	C38	210000	辽宁省	61996.2	272132200	0.459713	24.1049	4.49906e+06	4390	45505	0.0172887	0.129181	29.25	0
000585	2014	0	21	1.97514e+08	6.05812e+06	5.71254	0.253617	0	482595791	1.95978e+08	0.406092	0.012817	电气机械及器材制造业	C38	210000	辽宁省	65201.2	286265800	0.442136	24.751	4857891	4391	48190	0.0186491	0.150733	29.39	0
000586	2011	21	23	4.80698e+08	2.25917e+07	2.75046	0.171918	2.68826e+06	5.18821e+08	3.1278e+08	0.602868	0.04312	电信、广播电视和卫星传输服务	I63	510000	四川省	26133	210266800	0.451381	28.9165	2.33544e+06	8050	37330	0.104658	0.294295	20.68	0
000586	2012	11	24	4.38749e+08	8.56475e+06	2.34654	0.206061	5.57662e+06	5.14155e+08	2.99252e+08	0.582026	0.016583	计算机、通信和其他电子设备制造业	C39	510000	四川省	29608	238728000	0.441948	28.6756	3.02024e+06	8076.2	42339	0.0948083	0.293032	20.68	0
000586	2013	85	25	4.12424e+08	1.69305e+07	2.9161	0.168328	3.75012e+06	4.89473e+08	2.62841e+08	0.536989	0.033739	计算机、通信和其他电子设备制造业	C39	510000	四川省	32617	263920700	0.438713	31.8407	3.13519e+06	8107	47965	0.0896884	0.277807	20.68	0
000589	2009	11	13	4737411427	3.63798e+08	1.46006	0.061363	1.22063e+07	4335467371	2784219343	0.642196	0.087102	橡胶和塑料制品业	C29	520000	贵州省	10309	39126800	0.320157	6.4212	18647	3798	27437	0.390542	0.132598	33.36	1
000589	2010	4	14	6226750587	1.24949e+08	1.24659	0.070337	1.01507e+07	5478795810	3869610068	0.706288	0.025463	橡胶和塑料制品业	C29	520000	贵州省	13119	46021600	0.3296	7.4777	17448.7	3478.94	30433	0.391263	0.166076	33.36	1
000589	2011	13	15	7536224362	9.59746e+07	1.03078	0.069607	4.54016e+07	7062612254	4913765684	0.695743	0.015305	橡胶和塑料制品业	C29	520000	贵州省	16413	57018400	0.320809	8.3016	22400.8	3468.72	36102	0.407613	0.124068	33.84	1
000589	2012	12	16	6596599409	1.28455e+08	1.01362	0.088005	3.70258e+07	6735268856	4490065459	0.66665	0.018619	橡胶和塑料制品业	C29	520000	贵州省	19710	68522000	0.323554	8.5285	19008.8	3484.07	41156	0.36661	0.12481	33.84	1
000589	2013	7	17	6477666652	1.74347e+08	1.01897	0.074014	2.86352e+07	7571528167	5187513475	0.685134	0.024373	橡胶和塑料制品业	C29	520000	贵州省	23151	80868600	0.332208	8.806	21963	3502.22	47364	0.370338	0.168085	33.84	1
000589	2014	26	18	5563482024	166981874	1.09208	0.146139	4.45262e+07	9730392361	5956034495	0.612106	0.019302	橡胶和塑料制品业	C29	520000	贵州省	26437	92663900	0.338954	9.8599	18776.7	3508.04	52772	0.32433	0.18746	25.2	1
000589	2015	4	19	4733467523	-2.58503e+08	1.18314	0.250765	1.54114e+07	11175733875	7690573936	0.688149	-0.02473	橡胶和塑料制品业	C29	520000	贵州省	29847.2	105025600	0.315693	11.6824	26655.7	3529.5	59701	0.331411	0.188009	25.33	1
000589	2016	28	20	5587292293	1.47654e+07	1.09683	0.184667	1.05268e+08	10428277403	6849211999	0.656792	0.001367	橡胶和塑料制品业	C29	520000	贵州省	33246	117767300	0.315507	11.6794	30405.4	3555	66279	0.258134	0.188032	25.33	1
000589	2017	8	21	6959609093	-2.21692e+08	1.02901	0.091405	1.59411e+07	9715434062	6375868907	0.656262	-0.022011	橡胶和塑料制品业	C29	520000	贵州省	37956.1	135408256	0.31464	14.9037	258048	3580	71795	0.244126	0.232129	25.33	1
000590	2009	1	16	2.7409e+08	-8.81671e+07	3.58892	0.024063	866260	516334757	2.85112e+08	0.552185	-0.159919	医药制造业	C27	430000	湖南省	20428	130596900	0.369029	25.4253	182177	6406	26534	0.215253	0.152515	18.01	1
000590	2010	4	17	3.11625e+08	4.71523e+07	5.95551	0.015519	537312	5.68726e+08	2.89846e+08	0.50964	0.086912	医药制造业	C27	430000	湖南省	24719	160379600	0.393137	27.6082	310208	6570.1	29670	0.101524	0.195466	18.01	1
000590	2011	2	18	3.43509e+08	7.21344e+07	3.52324	0.045895	3349257	6.02454e+08	2.41162e+08	0.4003	0.123182	医药制造业	C27	430000	湖南省	29880	196695600	0.41296	28.4178	455239	6595.6	34586	0.103875	0.139951	18.02	1
000590	2012	0	19	3.6342e+08	137606335	3.57384	0.225602	747760	7.04018e+08	2.25436e+08	0.320214	0.210653	医药制造业	C27	430000	湖南省	33480	221542275	0.412495	30.6809	628079	6638.93	38971	0	0.14373	18.02	1
000590	2013	2	20	2.56001e+08	-1.64451e+08	6.16041	0.113787	602148	5.52562e+08	2.83051e+08	0.512252	-0.261743	医药制造业	C27	430000	湖南省	36943	246216700	0.406187	29.4355	635614	6690.6	42726	0	0.212015	18.39	1
000590	2014	2	21	2.03122e+08	-8.57705e+07	6.73882	0.081518	930000	5.86821e+08	4.02714e+08	0.686265	-0.150556	医药制造业	C27	430000	湖南省	40270.5	270373212	0.397594	29.5911	674666	6737.24	47117	0.132101	0.228763	18.61	1
000591	2009	19	22	3827979196	2.12429e+07	1.41023	0.210669	5331605	2121044962	1678918339	0.791552	0.010369	医药制造业	C27	500000	重庆市	22920	65300100	0.446768	11.4515	295047	2859	30499	0.0965096	0.659085	54.73	1
000591	2010	25	23	4343628015	1.86275e+07	1.82835	0.209497	5089777	2295210341	1763995757	0.768555	0.008436	医药制造业	C27	500000	重庆市	27596	79255800	0.466569	12.2811	475706	2884.62	34727	0.115175	0.581565	49.84	1
000591	2011	43	24	4782502006	3.1755e+06	1.37375	0.186522	4588739	2697797030	2184655397	0.809792	0.001272	零售业	F52	500000	重庆市	34500	100113700	0.468513	13.0702	1.34267e+06	2919	39430	0.199201	0.559647	49.84	1
000591	2012	52	25	4708284779	1.90355e+07	1.4086	0.163024	494094	2924460001	2391970030	0.817919	0.006771	零售业	F52	500000	重庆市	38914	114096000	0.436563	13.7635	2.4947e+06	2945	44498	0.170934	0.53017	49.84	1
000591	2013	24	26	4635308225	2.02381e+07	1.53425	0.083064	2.33626e+06	3171177880	2610667721	0.823249	0.00664	零售业	F52	500000	重庆市	43223	127832600	0.410666	14.8684	3764038	2970	50006	0.164103	0.554245	49.84	1
000591	2014	35	27	4748778301	-4.25716e+06	2.0376	0.068111	247000	3324359490	2846605022	0.856287	-0.001311	零售业	F52	500000	重庆市	47850	142626000	0.362893	16.5817	4310234	2991.4	55588	0.134638	0.580799	25.32	1
000591	2015	133	28	3630280648	4.93173e+08	1.00165	0.072403	3.31192e+07	22737213742	16518640661	0.726502	0.023601	零售业	F52	500000	重庆市	52321	157172700	0.353593	18.1068	3609062	3016.55	60543	0.441373	0.131432	40.79	1
000591	2016	86	29	4333480305	6.78613e+08	1.04159	0.0426	3.3893e+07	29768452809	18247356951	0.612976	0.025849	电力、热力生产和供应业	D44	500000	重庆市	58502	177405900	0.348568	18.9918	3.33327e+06	3048	65545	0.375284	0.12222	31.27	1
000591	2017	97	30	5204763961	8.10627e+08	1.09942	0.023219	3.11986e+07	31548274203	19299109721	0.611733	0.026441	电力、热力生产和供应业	D44	500000	重庆市	63442	194247300	0.339108	19.6414	3.88396e+06	3075.16	70889	0.414939	0.0826471	31.27	1
000591	2018	50	31	5036974038	8.55386e+08	0.921342	0.028503	4.70915e+07	34219387442	21345092910	0.623772	0.026012	电力、热力生产和供应业	D44	500000	重庆市	65932.7	203631900	0.32519	19.9727	4.46475e+06	3102	78928	0.423363	0.0796976	31.27	1
000591	2019	64	32	5011085319	9.05307e+08	0.955488	0.02582	4.07653e+07	37449855965	23983177990	0.640408	0.025263	电力、热力生产和供应业	D44	500000	重庆市	75828	236057700	0.281995	20.0819	4844116	3124	86559	0.46452	0.0541006	31.27	1
000592	2009	0	16	3.22947e+08	7.40148e+07	1.8527	0.063912	3.81066e+06	1072858533	4.61042e+08	0.429733	0.072731	林业	A02	350000	福建省	33840	122365300	0.417306	14.2814	4.37745e+06	3627	28366	0.251384	0.0116747	54.8	0
000592	2010	0	17	4.98971e+08	9.08814e+07	1.76197	0.296008	2.51409e+07	1926899932	6.8431e+08	0.355135	0.060592	林业	A02	350000	福建省	40025	147371200	0.434122	15.3449	5833659	3693	32340	0.27142	0.00984464	48.68	0
000592	2011	0	18	6.8861e+08	8.51248e+06	2.10304	0.193049	7.48786e+06	1822602632	5.88008e+08	0.32262	0.004541	林业	A02	350000	福建省	47377	175601800	0.437074	17.3702	6868116	3720	38588	0.219466	0.0226558	45.29	0
000592	2012	0	19	727285126	1.65749e+07	2.50235	0.186741	2.58658e+07	1825241228	5.53049e+08	0.303001	0.009088	林业	A02	350000	福建省	52763	197017800	0.433562	17.8492	7391259	3748	44525	0.200193	0.0253536	35.88	0
000592	2013	0	20	8.57861e+08	4.87806e+07	3.99014	0.06642	3.45263e+07	1826902776	4.79114e+08	0.262255	0.026713	林业	A02	350000	福建省	58145	218684900	0.432372	18.723	7.5447e+06	3774	48538	0.134654	0.0443607	33.46	0
000592	2014	4	21	8.64754e+08	7.68047e+07	6.94641	0.064672	4.66894e+07	2145355838	7.15287e+08	0.333412	0.038671	林业	A02	350000	福建省	63472	240557600	0.433439	19.0144	7.45772e+06	3806	53426	0.0587315	0.106486	35.88	0
000592	2015	4	22	9.63182e+08	4.17906e+07	4.62472	0.354616	2.43482e+07	3797895610	3.72246e+08	0.098014	0.014063	林业	A02	350000	福建省	67965.5	259798200	0.416486	19.4652	6651711	3839	57628	0.0211012	0.0546758	31.48	0
000593	2009	0	22	3.29829e+08	7.14096e+07	4.40621	0.2463	700000	576476239	299563465	0.519646	0.122537	零售业	F52	510000	四川省	17339	141512800	0.401253	25.2214	936469	8185	28149	0.344099	0.113361	23.14	0
000593	2010	0	23	2.83891e+08	6.05342e+06	3.57577	0.18924	447800	678653331	3.95912e+08	0.583379	0.009646	零售业	F52	510000	四川省	21182	171854800	0.432426	27.8577	1.27844e+06	8044.92	32567	0.309361	0.230551	23.14	0
000593	2011	0	24	5.56823e+08	5.13043e+07	2.62051	0.162031	2363000	6.53354e+08	3.19414e+08	0.488884	0.077033	零售业	F52	510000	四川省	26133	210266800	0.451381	28.9165	2.33544e+06	8050	37330	0.228456	0.172416	23.14	0
000593	2012	0	25	4.50427e+08	1.62485e+07	2.63851	0.108279	2.83087e+06	6.27322e+08	2.91494e+08	0.464663	0.025375	零售业	F52	510000	四川省	29608	238728000	0.441948	28.6756	3.02024e+06	8076.2	42339	0.230927	0.158123	23.14	0
000593	2013	0	26	4.59968e+08	3.90989e+07	1.90458	0.410647	2.60367e+06	9.05954e+08	2.38631e+08	0.263404	0.051	零售业	F52	510000	四川省	32617	263920700	0.438713	31.8407	3.13519e+06	8107	47965	0.123974	0.0977229	23.14	0
000593	2014	0	27	4.4289e+08	1.71692e+07	2.48213	0.290454	2.54353e+06	768674285	1.03779e+08	0.13501	0.020505	零售业	F52	510000	四川省	35128	285366600	0.415325	33.8643	3.43446e+06	8140.2	52555	0.000910659	0.0996649	38.68	0
000593	2015	0	28	4.21369e+08	1.40946e+07	4.39148	0.170812	2.63095e+06	7.90227e+08	1.40405e+08	0.177676	0.018083	零售业	F52	510000	四川省	36775	300531000	0.367319	36.151	2.67375e+06	8204	58915	0.0388496	0.106116	39.08	0
000594	2009	0	16	3.49703e+08	4.4197e+06	1.46841	0.422718	3000000	3477434411	2.38525e+08	0.068592	0.001792	有色金属矿采选业	B09	120000	天津市	62574	75218500	0.481545	10.1369	4.48805e+06	1228.16	43937	0.00460109	0.0123209	13.81	0
000594	2010	0	17	2088224157	1.02773e+06	1.42711	0.206954	0	4373566829	1133388087	0.259145	0.000262	批发业	F51	120000	天津市	72994	92244600	0.478169	10.5354	5880898	1299.29	51489	0.0599053	0.126695	13.81	0
000594	2011	0	18	1484826921	-2.21538e+07	0.976566	0.033548	0	4425272549	1212847576	0.274073	-0.005036	批发业	F51	120000	天津市	85213	113072800	0.480296	10.8723	7113264	1355	55658	0.0409014	0.108627	13.81	0
000594	2012	0	19	8.7141e+08	-4.80312e+07	1.04511	0.206083	0	4159538439	1016254438	0.244319	-0.01119	批发业	F51	120000	天津市	93173	128938800	0.474881	11.3034	7.74345e+06	1413.15	61514	0.0588918	0.0808601	13.81	0
000595	2009	6	13	2.44655e+08	-1.20802e+08	2.37258	0.074526	1.64531e+07	868354263	4.98746e+08	0.574357	-0.134566	通用设备制造业	C34	640000	宁夏回族自治区	21777	13533100	0.384524	1.6391	22142.3	625.2	32916	0.344449	0.0535259	37.78	1
000595	2010	6	14	3.81606e+08	-1.56343e+08	3.25152	0.005852	2781100	7.42272e+08	5.35936e+08	0.722021	-0.19414	通用设备制造业	C34	640000	宁夏回族自治区	26860	16896500	0.380582	1.9218	32157.8	632.96	37166	0.389485	0.0781944	37.78	1
000595	2013	14	17	3.24874e+08	-1.19616e+08	1.85766	0.077062	6.13588e+06	1055654441	7.79694e+08	0.738589	-0.12604	通用设备制造业	C34	640000	宁夏回族自治区	39613	25775700	0.36643	2.2221	34908.4	654.19	50476	0.272812	0.143767	29.97	0
000595	2014	14	18	4.44996e+08	20586471	2.43831	0.008389	3.33911e+07	1046030568	7.53573e+08	0.720412	0.01959	通用设备制造业	C34	640000	宁夏回族自治区	41834	27521000	0.353741	2.4456	35549.2	661.54	54858	0.0589779	0.210434	29.97	0
000595	2015	29	19	2.61572e+08	-1.3724e+08	2.90895	0.058055	4.16068e+06	1209142837	4.62825e+08	0.382771	-0.121711	通用设备制造业	C34	640000	宁夏回族自治区	43805	29117700	0.336469	2.8235	37307.9	667.88	60380	0.0508219	0.164508	53.43	0
000595	2016	8	20	3.55699e+08	-8.44325e+07	4.98421	0.003035	9.48998e+06	1200562665	5.3804e+08	0.448156	-0.070077	通用设备制造业	C34	640000	宁夏回族自治区	47194	31685900	0.332747	2.9436	44735	675	65570	0.13451	0.157154	54.43	0
000595	2018	18	22	4.32318e+08	-9.71282e+07	1.66773	0.021736	4.7153e+06	1828600920	1128181907	0.616965	-0.052389	通用设备制造业	C34	640000	宁夏回族自治区	54094.2	37051800	0.319326	3.0799	70556.5	688	78384	0.212708	0.122001	52.99	0
000596	2009	17	13	1341426329	1.40053e+08	5.58732	0.268994	2.45146e+06	1342230543	5.34233e+08	0.398019	0.091204	酒、饮料和精制茶制造业	C15	340000	安徽省	16408	100628200	0.403934	20.5749	523140	6131	28723	0	0.122653	61.15	1
000596	2010	11	14	1879155480	3.13758e+08	9.30578	0.346208	2.16154e+06	1857931814	8.08456e+08	0.435138	0.196019	酒、饮料和精制茶制造业	C15	340000	安徽省	20888	123593300	0.437516	23.2225	811938	5956.71	33341	0	0.11678	57.75	1
000596	2011	3	15	3307979236	5.6639e+08	4.56912	0.490835	4.1119e+06	4241819550	1480704266	0.349073	0.185709	酒、饮料和精制茶制造业	C15	340000	安徽省	25659	153006500	0.461549	25.6135	1.02856e+06	5968	39352	0	0.0837898	53.89	1
000596	2012	67	16	4197057315	7.25589e+08	3.30972	0.453955	3603355	5308127471	1932639362	0.364091	0.151957	酒、饮料和精制茶制造业	C15	340000	安徽省	28792	172120506	0.466292	26.5477	997466	5988	44601	0	0.150747	53.89	1
000596	2013	55	17	4580575655	6.22005e+08	2.1181	0.224677	3.94659e+06	5816934562	2074178305	0.356576	0.11182	酒、饮料和精制茶制造业	C15	340000	安徽省	32000.9	192293371	0.464292	28.0106	1.19471e+06	6029.8	47806	0	0.141993	53.89	1
000596	2014	102	18	4650855882	5.97042e+08	2.9097	0.106394	6.04539e+06	6413518166	2232467188	0.348088	0.097632	酒、饮料和精制茶制造业	C15	340000	安徽省	34424.6	208487476	0.453527	29.9877	1.39386e+06	6082.9	50894	0	0.162249	53.88	1
000596	2015	146	19	5253411479	7.15578e+08	2.66117	0.144835	1.99313e+07	7183147641	2349426011	0.327075	0.105258	酒、饮料和精制茶制造业	C15	340000	安徽省	35996.6	220056300	0.42102	29.2469	1.27736e+06	6143.6	55139	0	0.150424	53.89	1
000597	2009	8	16	5093588302	4.76084e+08	1.99884	0.256371	4.39421e+06	6078927988	4025348258	0.662181	0.093506	医药制造业	C27	210000	辽宁省	35239	152124900	0.455259	20.6211	3.07688e+06	4319	30523	0.33382	0.123392	51.67	1
000597	2010	7	17	4828333032	5.72725e+07	1.58664	0.166616	2.82403e+07	5605363083	3531625591	0.630044	0.009803	医药制造业	C27	210000	辽宁省	42355	184572700	0.476196	21.9564	3.8992e+06	4374.9	34437	0.27306	0.133576	32.47	1
000597	2011	13	18	3882776533	-3.83234e+08	1.11777	0.119375	7.7183e+07	5872371701	4123014017	0.702104	-0.066779	医药制造业	C27	210000	辽宁省	50760	222267000	0.481247	23.6341	4598764	4383	38154	0.250951	0.13264	32.47	1
000597	2012	11	19	3864913100	5.4273e+06	1.05513	0.116553	5.0942e+07	5993275529	4236850676	0.706934	0.000915	医药制造业	C27	210000	辽宁省	56649	248464300	0.467072	23.5984	4703771	4389	41858	0.382764	0.140047	22.5	1
000597	2013	23	20	3870591228	-1.652e+08	1.09418	0.186219	1.91944e+07	7554596264	5955543007	0.788334	-0.024388	医药制造业	C27	210000	辽宁省	61996.2	272132200	0.459713	24.1049	4.49906e+06	4390	45505	0.343418	0.114496	22.5	1
000597	2014	30	21	4333321644	8.38206e+07	1.18427	0.191026	2.18366e+07	8572868594	5811692452	0.677917	0.010395	医药制造业	C27	210000	辽宁省	65201.2	286265800	0.442136	24.751	4857891	4391	48190	0.359904	0.108003	23.01	1
000597	2015	10	22	3834432031	-3.9215e+08	1.26797	0.175475	2.56059e+07	8692634280	6291623236	0.723788	-0.045426	医药制造业	C27	210000	辽宁省	65354.4	286690160	0.393136	25.8296	4.13356e+06	4382.4	52332	0.434402	0.121849	21.46	1
000597	2016	31	23	4814401660	2.63452e+07	1.21825	0.149992	3.95573e+07	9789980904	7355971675	0.751378	0.002851	医药制造业	C27	210000	辽宁省	50791	222469000	0.306484	26.353	3.87541e+06	4378	56015	0.347912	0.173759	21.5	1
000597	2017	16	24	5676351555	9.20577e+07	1.28564	0.11586	3.52202e+07	10593040939	8045025783	0.759463	0.009033	医药制造业	C27	210000	辽宁省	53526.7	234092400	0.311946	26.8767	4250781	4369	61153	0.315128	0.164261	21.05	1
000597	2019	10	26	8220102898	1.7044e+08	1.20396	0.065465	4.98985e+07	12539828987	8622000586	0.687569	0.014052	医药制造业	C27	210000	辽宁省	57191	249094500	0.327769	25.7106	4375809	4352	72891	0.241231	0.223965	24.41	0
000598	2009	2	13	2222810779	-1.20032e+08	2.03596	0.110995	4.1552e+06	2074590553	1434804642	0.691609	-0.058088	化学原料及化学制品制造业	C26	620000	甘肃省	12872	33875600	0.35533	8.4082	10693.1	2635.46	26743	0.24723	0.166776	27.08	1
000598	2010	0	14	6.11572e+08	2.35949e+08	2.4552	0.051181	0	2587850902	9.45299e+08	0.365283	0.096402	公共设施管理业	N78	510000	四川省	21182	171854800	0.432426	27.8577	1.27844e+06	8044.92	32567	0.17493	0.104777	52.27	1
000598	2011	0	15	1917643623	5.87809e+08	1.31348	0.201401	16029400	7090448427	3363310112	0.474344	0.088507	公共设施管理业	N78	510000	四川省	26133	210266800	0.451381	28.9165	2.33544e+06	8050	37330	0.138795	0.0548588	41.87	1
000598	2012	0	16	2151845762	7.26281e+08	1.29039	0.138007	7421000	8346000926	3990074400	0.478082	0.093334	水的生产和供应业	D46	510000	四川省	29608	238728000	0.441948	28.6756	3.02024e+06	8076.2	42339	0.162007	0.0675703	41.87	1
000598	2013	0	17	2416650031	7.50323e+08	1.57932	0.137166	12580000	10402980127	3602199639	0.346266	0.080039	水的生产和供应业	D46	510000	四川省	32617	263920700	0.438713	31.8407	3.13519e+06	8107	47965	0.110965	0.111251	42.05	1
000598	2014	0	18	2724256441	761453043	1.73079	0.171606	2.04091e+07	12151049269	4659598901	0.383473	0.067523	水的生产和供应业	D46	510000	四川省	35128	285366600	0.415325	33.8643	3.43446e+06	8140.2	52555	0.0739778	0.101673	42.05	1
000598	2015	0	19	3062487116	852403229	1.91161	0.171129	1.94186e+07	14202138979	5887050565	0.414519	0.064679	水的生产和供应业	D46	510000	四川省	36775	300531000	0.367319	36.151	2.67375e+06	8204	58915	0.0773952	0.105826	42.1	1
000598	2016	0	20	3058335516	8.71756e+08	1.47565	0.09745	124765565	16919335654	7766422477	0.459026	0.056023	水的生产和供应业	D46	510000	四川省	40003	329345400	0.335781	36.2127	3.12277e+06	8262	63926	0.066303	0.147391	42.1	1
000598	2017	30	21	3731338949	9.16139e+08	1.32157	0.125008	8.23446e+07	18754656118	8570466079	0.456978	0.051362	水的生产和供应业	D46	510000	四川省	44651.3	369802200	0.313037	38.6145	4638688	8302	69419	0.106641	0.133971	42.1	1
000598	2018	70	22	4159649976	1008714984	1.04214	0.107163	1.14437e+08	20921739932	9768843214	0.466923	0.050847	水的生产和供应业	D46	510000	四川省	48883.2	406781300	0.306575	39.3689	5.888e+06	8341	77686	0.0847458	0.153497	42.18	1
000598	2019	244	23	4838024958	1100532139	1.07228	0.114389	8.75402e+07	25337499213	13342610918	0.526595	0.047581	水的生产和供应业	D46	510000	四川省	55774	466158200	0.286719	40.2922	6.61905e+06	8375	83367	0.121217	0.170847	42.18	1
000599	2009	27	13	4201440741	2.67275e+08	1.76968	0.091961	2.09223e+07	4315799685	2872247893	0.665519	0.064613	橡胶和塑料制品业	C29	370000	山东省	35894	338966500	0.49846	43.1598	7559835	9470.3	29398	0.363439	0.257132	20.31	1
000599	2010	18	14	5777805225	3.64441e+07	1.30228	0.047223	2.55073e+07	4709100745	3230304102	0.68597	0.008076	橡胶和塑料制品业	C29	370000	山东省	41106	391699200	0.481529	44.4003	9632505	9587.86	33321	0.367182	0.270783	20.31	1
000599	2011	53	15	6315494517	3.60753e+07	1.11035	0.055392	1.68446e+07	4915766791	3400894809	0.691834	0.007496	橡胶和塑料制品业	C29	370000	山东省	47335	453618500	0.469026	47.2882	10743801	9637	37618	0.288786	0.266349	20.31	1
000599	2012	60	16	5908510699	2.09979e+07	1.06362	0.054309	2.06751e+07	4814201831	3278331929	0.680971	0.004316	橡胶和塑料制品业	C29	370000	山东省	51768	500132449	0.455846	47.4266	10197143	9684.97	41904	0.348442	0.271468	20.31	1
000599	2013	21	17	5271772960	2.76601e+07	1.11214	0.107078	2.01502e+07	4862013567	3302693586	0.679285	0.005717	橡胶和塑料制品业	C29	370000	山东省	56884.9	552303249	0.438566	47.5858	10102871	9733.39	46998	0.364643	0.257874	20.31	1
000599	2014	35	18	3977990679	5.81699e+07	1.22124	0.132605	2.65453e+07	5051446328	2548411286	0.504491	0.011689	橡胶和塑料制品业	C29	370000	山东省	60879.1	594265902	0.426423	46.4076	10704204	9789.43	51825	0.197246	0.201818	22.71	1
000599	2015	56	19	2993705265	5.91993e+07	1.65018	0.144853	1.54595e+07	5904706806	3309956957	0.560562	0.010807	橡胶和塑料制品业	C29	370000	山东省	64168.3	630023325	0.411266	47.4195	9262136	9847.16	57270	0.252913	0.244571	23.38	1
000599	2017	76	21	3997767665	1.01958e+08	1.16105	0.028275	9.60216e+07	8379765614	5572971949	0.665051	0.013048	橡胶和塑料制品业	C29	370000	山东省	72807.1	726341491	0.395209	57.122	8415128	10005.8	68081	0.311631	0.172143	23.87	1
000599	2018	66	22	3745414514	2.88805e+07	0.931576	0.086521	3.59642e+08	8965479610	5113702280	0.570377	0.00333	橡胶和塑料制品业	C29	370000	山东省	76267.3	764696700	0.337983	58.5871	8576726	10047	73593	0.208085	0.148486	25.74	1
000599	2019	180	23	4123789731	-3.11516e+08	1.02676	0.101819	9.80115e+07	9881147932	6247748213	0.63229	-0.033058	橡胶和塑料制品业	C29	370000	山东省	70652.6	710675300	0.323427	57.798	7488551	10070	81446	0.367656	0.173617	25.96	1
000600	2009	0	15	4734452100	1.06597e+08	1.13455	0.009691	3.34658e+06	10074271809	6005491581	0.596122	0.010564	电力、热力生产和供应业	D44	130000	河北省	24581	172354800	0.463222	28.2705	1.34356e+06	7034.4	27774	0.404724	0.0606604	55.01	1
000600	2010	2	16	5410459093	3.73217e+07	1.07211	0.046876	6439074	12126798146	8031006301	0.662253	0.003362	电力、热力生产和供应业	D44	130000	河北省	28668	203942600	0.468467	29.7092	1.75091e+06	7193.6	31451	0.419461	0.0942831	55.01	1
000600	2011	3	17	6032156325	1.62768e+07	0.996954	0.064247	6316953	15600419601	11532790632	0.739262	0.001174	电力、热力生产和供应业	D44	130000	河北省	33969	245157600	0.480115	31.1141	2.0222e+06	7240.51	35309	0.555231	0.105303	55.01	1
000600	2012	7	18	6420096554	1.70386e+08	0.979146	0.061218	1.21907e+07	17009528862	12780867752	0.751395	0.01045	电力、热力生产和供应业	D44	130000	河北省	36584	265750100	0.470803	31.5755	1.77518e+06	7287.51	38658	0.586106	0.108029	55.01	1
000600	2013	9	19	8701750687	1073338937	0.939067	0.053482	1.08817e+07	17999509790	12818590596	0.712163	0.061318	电力、热力生产和供应业	D44	130000	河北省	38909	284429500	0.463903	33.4278	1.59843e+06	7332.61	41501	0.478875	0.138185	55.01	1
000600	2014	11	20	10891135521	2660119497	1.14576	0.089453	1.27072e+07	25266317213	14303736316	0.566119	0.113916	电力、热力生产和供应业	D44	130000	河北省	39984	294211500	0.453098	34.4518	1643398	7383.75	45114	0.32984	0.0975939	67.21	1
000600	2015	19	21	9625906980	2624261427	1.15369	0.037483	1.49081e+07	25845237036	13275349183	0.513648	0.102688	电力、热力生产和供应业	D44	130000	河北省	40255	298061100	0.42361	32.7981	1.39836e+06	7424.92	50921	0.320042	0.0908181	67.21	1
000600	2016	18	22	9387052998	1945080138	1.05488	0.061927	2.35543e+07	29239949797	15967779348	0.546095	0.070621	电力、热力生产和供应业	D44	130000	河北省	43062	320704500	0.417439	33.5218	1.11785e+06	7470	55334	0.314579	0.108127	67.31	1
000600	2017	24	23	10537678443	3.12313e+08	1.016	0.055476	2.65882e+07	31164755902	18170726457	0.583054	0.010331	电力、热力生产和供应业	D44	130000	河北省	45387	340163200	0.404448	32.9972	1.05698e+06	7519.52	63036	0.349502	0.08752	65.63	1
000600	2018	23	24	13976286807	661644032	0.914777	0.058451	2.53891e+07	31852046877	18396420756	0.577559	0.020998	电力、热力生产和供应业	D44	130000	河北省	47772.2	360102700	0.350745	33.8771	992003	7556	68717	0.37822	0.0778816	65.63	1
000600	2019	31	25	13963722825	8.95043e+08	0.903681	0.060383	3.11399e+07	32358230877	18474479333	0.570936	0.027879	电力、热力生产和供应业	D44	130000	河北省	46347.9	351045200	0.327679	35.7831	859257	7592	72956	0.349423	0.0806506	65.63	1
000601	2009	2	16	1683223986	4.25323e+07	1.2922	0.029489	8023779	8444277584	5294449126	0.626987	0.005098	电力、热力生产和供应业	D44	440000	广东省	41166	394825600	0.458216	30.919	38241320	9638	36469	0.482577	0.0274058	16.85	1
000601	2010	11	17	2121373673	6.8093e+07	1.17416	0.032781	1.99554e+07	8404809492	5206616145	0.619481	0.008083	电力、热力生产和供应业	D44	440000	广东省	44736	460130600	0.466448	33.4187	48449160	10441	40432	0.383872	0.0290028	16.85	1
000601	2011	5	18	2109606681	8.71415e+07	0.975075	0.037209	1.71145e+07	8170480281	4919310235	0.602083	0.010515	电力、热力生产和供应业	D44	440000	广东省	50807	532102800	0.463249	35.7521	54988584	10504.8	45060	0.342318	0.0241134	16.85	1
000601	2012	6	19	2148907367	1.47714e+08	0.993069	0.022078	1.03673e+07	8487178426	5118078708	0.603037	0.017735	电力、热力生产和供应业	D44	440000	广东省	54095	570679177	0.452269	40.4011	57123712	10594	50278	0.370161	0.0335881	16.85	1
000601	2013	8	20	2339664458	2.34379e+08	1.0984	0.031946	1.92756e+07	8689724207	4960794971	0.570881	0.02729	电力、热力生产和供应业	D44	440000	广东省	58833	624747900	0.438997	41.2315	59207052	10644	53318	0.354824	0.0353583	14.43	1
000601	2014	8	21	3009520819	2.70927e+08	1.25283	0.030699	1.69595e+07	8611800405	4614405272	0.535824	0.031318	电力、热力生产和供应业	D44	440000	广东省	63469	678098500	0.429792	44.0952	58884636	10724	59481	0.352055	0.0417921	14.43	1
000601	2015	11	22	3007221780	301543275	1.83245	0.029776	1.68145e+07	8507654768	4309775671	0.506576	0.035228	电力、热力生产和供应业	D44	440000	广东省	67503	728125500	0.415581	47.6901	54274784	10849	65788	0.309477	0.0353018	15	1
000601	2016	11	23	3198765337	4.63219e+08	1.54118	0.032547	2.95306e+07	8833198388	4334860024	0.490746	0.053425	电力、热力生产和供应业	D44	440000	广东省	74016	808549100	0.403821	48.9397	47028452	10999	72326	0.264063	0.055245	15	1
000601	2017	15	24	3594104127	4.58473e+08	1.33134	0.022778	4.3331e+07	9166651420	4426149430	0.482853	0.050942	电力、热力生产和供应业	D44	440000	广东省	80932	897052300	0.39342	51.1222	47133264	11169	79183	0.32244	0.051551	15.09	0
000601	2018	28	25	3428310143	3.16846e+08	0.920784	0.053106	4.25079e+07	10018911888	5205077024	0.519525	0.03303	电力、热力生产和供应业	D44	440000	广东省	86412	972777700	0.383902	52.3936	49042140	11346	88636	0.347696	0.0552551	15.09	0
000601	2019	21	26	4306246218	4.04903e+08	1.07799	0.030124	5.41247e+07	11207717375	6096075252	0.543918	0.038151	电力、热力生产和供应业	D44	440000	广东省	94172	1076710700	0.365915	52.2094	43476296	11521	98889	0.385945	0.0475869	15.09	0
000602	2009	0	16	4.78639e+08	-7.05073e+07	2.03049	0.320221	952586	2103101430	1485256137	0.706222	-0.031505	电信、广播电视和卫星传输服务	I63	440000	广东省	41166	394825600	0.458216	30.919	38241320	9638	36469	0.489712	0.172186	16.66	1
000602	2010	0	17	1596922549	-1.1489e+08	3.17123	0.382009	2.04141e+06	2019894141	1509115391	0.747126	-0.055731	电力、热力生产和供应业	D44	440000	广东省	44736	460130600	0.466448	33.4187	48449160	10441	40432	0.485131	0.206928	29.63	1
000602	2012	0	19	4791575028	9.37144e+08	1.09384	0.05625	635000	12993219633	8176331139	0.629277	0.070108	电力、热力生产和供应业	D44	440000	广东省	54095	570679177	0.452269	40.4011	57123712	10594	50278	0.440195	0.0608041	78.97	1
000603	2012	0	18	9.22846e+08	5.42778e+08	2.5068	0.608443	0	1050721048	2.5772e+08	0.245279	0.516567	有色金属矿采选业	B09	110000	北京市	87475	178794000	0.184252	15.5233	7447913	2069.3	84742	0.00171311	0.184302	45.64	0
000603	2013	0	19	8.42999e+08	4.60834e+08	2.35593	0.324136	10738000	7.81045e+08	2.53984e+08	0.325185	0.503158	有色金属矿采选业	B09	110000	北京市	94647.9	198008100	0.178623	15.0929	7.454e+06	2114.8	93006	0.0023046	0.233837	45.64	0
000603	2014	0	20	7.41216e+08	3.78215e+08	5.08901	0.557545	0	1125015811	3.14309e+08	0.279382	0.396855	有色金属矿采选业	B09	110000	北京市	99995	213308300	0.17565	14.9231	7.93579e+06	2151.6	102268	0.00159998	0.164364	45.03	0
000603	2015	0	21	824339513	4.17473e+08	5.38838	0.093053	0	1408518775	3.5616e+08	0.252861	0.329558	有色金属矿采选业	B09	110000	北京市	106497	230145900	0.16124	15.4449	6516180	2170.5	111390	0.141993	0.0408356	15.86	0
000603	2016	0	22	6.86382e+08	331431302	2.82413	0.348936	182700	2841145549	1.94584e+08	0.068488	0.147358	有色金属矿采选业	B09	110000	北京市	118198	256691300	0.156869	15.5327	6437974	2173	119928	0	0.0130252	29.88	0
000603	2018	0	24	2401820095	5.57484e+08	1.86015	0.102004	1.25503e+06	3708934437	1560873819	0.420842	0.140633	有色金属矿采选业	B09	110000	北京市	140211	303199800	0.140421	14.9183	7257056	2154	145766	0.175252	0.118175	31.3	0
000605	2013	0	17	7.14492e+07	-1.22235e+07	3.25296	0.66069	0	4.73815e+08	1.29961e+08	0.274286	-0.039966	医药制造业	C27	110000	北京市	94647.9	198008100	0.178623	15.0929	7.454e+06	2114.8	93006	0	0.0267923	50.61	1
000605	2014	2	18	7.28249e+08	3.90986e+07	1.42515	0.099865	1.56724e+06	2381359212	1297002245	0.544648	0.016531	水的生产和供应业	D46	110000	北京市	99995	213308300	0.17565	14.9231	7.93579e+06	2151.6	102268	0.177378	0.246013	29.01	1
000605	2015	4	19	7.61241e+08	4.68736e+07	2.31653	0.109704	2.00367e+06	2442430195	1303698299	0.533771	0.019434	水的生产和供应业	D46	110000	北京市	106497	230145900	0.16124	15.4449	6516180	2170.5	111390	0.180664	0.150585	29.51	1
000605	2016	18	20	7.98784e+08	4.46882e+07	1.51137	0.12278	3.04989e+06	3464694486	2281029361	0.658364	0.01513	水的生产和供应业	D46	110000	北京市	118198	256691300	0.156869	15.5327	6437974	2173	119928	0.136664	0.121268	29.51	1
000605	2017	19	21	1662946089	1.75135e+08	1.27574	0.072399	9.46945e+06	5652520958	3177220462	0.562089	0.038418	水的生产和供应业	D46	110000	北京市	128994	280149400	0.152561	15.5444	6.58798e+06	2170.7	131700	0.244275	0.15005	22.46	1
000605	2018	34	22	1566740893	9.19856e+07	1.08877	0.07281	1.39262e+07	6344708903	3725565975	0.587193	0.015334	水的生产和供应业	D46	110000	北京市	140211	303199800	0.140421	14.9183	7257056	2154	145766	0.239146	0.140701	22.46	1
000605	2019	28	23	1898551962	5.03788e+07	0.96569	0.078154	1.68635e+07	8454206590	5663781535	0.669936	0.006226	水的生产和供应业	D46	110000	北京市	164220	353712800	0.119902	14.7074	7418308	2154	166803	0.2302	0.1679	22.46	1
000607	2009	7	16	1955611260	-6.34465e+07	2.2944	0.129456	1.07127e+07	2105755478	1329864969	0.631538	-0.02601	仪器仪表制造业	C40	500000	重庆市	22920	65300100	0.446768	11.4515	295047	2859	30499	0.269101	0.221109	23.52	0
000607	2010	33	17	1194860446	-1.80411e+08	2.71032	0.118558	1.39593e+07	1611256635	1172370720	0.727613	-0.097073	仪器仪表制造业	C40	500000	重庆市	27596	79255800	0.466569	12.2811	475706	2884.62	34727	0.200465	0.380232	23.52	0
000607	2012	71	19	1767888581	4.92252e+07	1.81033	0.166241	1.57051e+07	2015237592	1463198997	0.726068	0.025625	仪器仪表制造业	C40	330000	浙江省	63374	346653300	0.44246	24.7537	10318702	5477	50197	0.212464	0.344178	23.52	0
000607	2014	2	21	1485240217	2.03292e+08	3.26218	0.221549	4.18157e+06	1952952747	6.28054e+08	0.321592	0.120404	仪器仪表制造业	C40	330000	浙江省	73002.1	401730300	0.417492	25.3708	9677166	5508	61572	0	0.211747	48.13	1
000607	2015	0	22	1554030721	3.15301e+08	3.5373	0.370366	7.25752e+06	2394800068	6.85208e+08	0.286123	0.145041	新闻和出版业	R85	330000	浙江省	77643.7	428864900	0.401466	26.3981	8414230	5539	66668	0.00323409	0.175706	48.13	1
000607	2017	0	24	1832268001	2.10138e+08	1.62272	0.228505	1.17492e+07	3200604342	1196046888	0.373694	0.068111	新闻和出版业	R85	330000	浙江省	92057	517682600	0.376186	27.658	8085488	5657	80750	0.0743859	0.152097	48.13	1
000607	2018	4	25	1749518997	1.56753e+08	1.5352	0.229387	1.13265e+07	3248604010	1126607005	0.346797	0.048612	新闻和出版业	R85	330000	浙江省	98643.4	561971500	0.376487	28.0634	8698799	5737	88883	0.0759803	0.167169	48.13	1
000607	2019	2	26	1822062333	5.78908e+07	1.74306	0.218786	3.47093e+07	3562695936	1579969247	0.443476	0.01641	新闻和出版业	R85	330000	浙江省	107624	623517400	0.366317	28.3396	8.25665e+06	5850	99654	0.0129423	0.192512	48.13	1
000608	2012	0	16	545978000	270073000	1.1477	0.052531	311000	6829801000	3466555000	0.507563	0.041275	房地产业	K70	450000	广西壮族自治区	27952	130351015	0.405003	16.2169	962586	4682	36386	0.12116	0.105215	29.12	0
000608	2013	0	17	689851000	187945000	1.0462	0.105111	6300000	8561270000	5102283000	0.595973	0.024423	房地产业	K70	450000	广西壮族自治区	30741.2	144499040	0.397902	16.9543	946936	4719	41391	0.287963	0.129662	29.12	0
000608	2014	0	18	1358598000	-522055000	0.949988	0.04464	2836000	11238528000	6881907000	0.612349	-0.048373	房地产业	K70	450000	广西壮族自治区	33089.6	156728933	0.386996	17.405	1.06021e+06	4754	45424	0.263387	0.070502	29.12	0
000608	2015	1	19	647600000	68331000	1.05056	0.05155	5068000	10252324000	6121349000	0.597069	0.006359	房地产业	K70	450000	广西壮族自治区	35190	168031200	0.37849	18.2658	1034136	4796	52982	0.314201	0.0602658	29.12	1
000608	2016	0	20	639555000	-438891000	1.30957	0.046923	1583000	9800937000	6108730000	0.62328	-0.043773	房地产业	K70	450000	广西壮族自治区	38027	183176400	0.372135	18.9441	973952	4838	57878	0.346557	0.0622064	29.12	1
000609	2009	0	16	1.46236e+07	1.50071e+07	2.88802	0.520843	0	1059366713	2.27834e+08	0.215066	0.01431	化学原料及化学制品制造业	C26	110000	北京市	70452	121530300	0.189507	15.5142	5.33415e+06	1755	57779	0	0.0365525	24.82	0
000609	2010	0	17	9.49244e+07	74063484	2.61616	0.287777	0	1107838052	2.71525e+08	0.245094	0.068349	房地产业	K70	110000	北京市	73856	141135800	0.195839	15.2659	6982928	1961.9	65158	0	0.0344988	24.82	0
000609	2011	0	18	7.90761e+06	1.65324e+08	1.64846	0.507771	0	1444527237	4.4289e+08	0.306599	0.129546	房地产业	K70	110000	北京市	81658	162519300	0.187596	15.3663	7679756	2018.6	75482	0	0.150834	24.82	0
000609	2012	0	19	1.66958e+08	8.25127e+07	1.52878	0.45238	1984.62	1581303440	5.06435e+08	0.320264	0.054213	房地产业	K70	110000	北京市	87475	178794000	0.184252	15.5233	7447913	2069.3	84742	0	0.228447	26	0
000609	2013	0	20	3.13953e+08	1.00927e+08	1.50541	0.320326	0	1792586588	6.2481e+08	0.348552	0.059828	房地产业	K70	110000	北京市	94647.9	198008100	0.178623	15.0929	7.454e+06	2114.8	93006	0	0.294216	26	0
000609	2014	0	21	6.18674e+08	1.15802e+08	2.39619	0.101208	0	1875635699	5.88843e+08	0.313943	0.063138	房地产业	K70	110000	北京市	99995	213308300	0.17565	14.9231	7.93579e+06	2151.6	102268	0.0316068	0.157783	11.18	0
000609	2015	0	22	4.54676e+08	1.81516e+07	2.49805	0.244742	0	1982360203	6.78175e+08	0.342105	0.00941	房地产业	K70	110000	北京市	106497	230145900	0.16124	15.4449	6516180	2170.5	111390	0	0.0936174	10.34	0
000610	2009	0	15	3.99104e+08	-2.90391e+06	2.14107	0.170943	320000	921361396	5.01214e+08	0.543992	-0.003525	商务服务业	L72	610000	陕西省	21688	81698000	0.42856	21.1963	252626	3772	29566	0.130351	0.368083	32.3	1
000610	2010	0	16	5.92921e+08	2.72051e+07	2.8223	0.082737	74672.3	9.71658e+08	5.53805e+08	0.569959	0.028586	商务服务业	L72	610000	陕西省	27133	101234800	0.450336	23.5507	506126	3735.23	33384	0.10302	0.404231	32.3	1
000610	2011	0	17	7.74732e+08	2.75358e+07	2.22597	0.105559	800000	6.65747e+08	2.29305e+08	0.344432	0.033633	商务服务业	L72	610000	陕西省	33464	125123000	0.468173	25.8878	562954	3742.6	38143	0.0752538	0.116499	32.23	1
000610	2012	0	18	8.5173e+08	21149279	2.27863	0.117159	537335	6.28454e+08	1.69481e+08	0.269678	0.032683	公共设施管理业	N78	610000	陕西省	38564	144536800	0.473749	26.5279	614911	3753.09	43073	0	0.121579	32.23	1
000610	2013	0	19	6.7103e+08	8.52229e+06	2.27033	0.249995	611909	6.42781e+08	1.7922e+08	0.27882	0.013408	公共设施管理业	N78	610000	陕西省	43117	162054500	0.46326	25.3823	1.09997e+06	3764	47446	0.0466722	0.0922771	32.23	1
000610	2014	0	20	6.9886e+08	-2.08126e+07	3.83033	0.128748	619700	5.76615e+08	1.39757e+08	0.242374	-0.034136	公共设施管理业	N78	610000	陕西省	46929	176899400	0.451861	27.7356	1.80301e+06	3775.12	50535	0	0.105047	32.23	1
000610	2015	0	21	7.60403e+08	8.6047e+06	3.05979	0.094226	2417823	1156989665	3.24772e+08	0.280704	0.009927	公共设施管理业	N78	610000	陕西省	47626	180218609	0.407539	29.9738	2.09222e+06	3793	54994	0.155576	0.0459197	28.26	1
000611	2009	2	16	2.82135e+08	2.14657e+07	2.65992	0.104172	11400	7.92551e+08	1.10481e+08	0.139399	0.025879	仪器仪表制造业	C40	150000	内蒙古自治区	40282	97402500	0.462342	7.5805	108694	2422.07	30486	0.0656109	0.0390917	15.54	0
000611	2010	8	17	3.47623e+08	3.29291e+07	2.47908	0.140742	16615	9.31663e+08	1.75349e+08	0.188211	0.038196	仪器仪表制造业	C40	150000	内蒙古自治区	47347	116720000	0.481357	9.4704	161063	2472.18	35211	0.0772812	0.0394124	15.54	0
000611	2011	2	18	1.6331e+08	6.09952e+06	2.14041	0.143317	1495000	641079296	1.07512e+07	0.01677	0.007757	仪器仪表制造业	C40	150000	内蒙古自治区	57974	143598800	0.494545	9.5957	246266	2481.71	41118	0	0.0162057	15.54	0
000611	2012	0	19	1.83101e+08	-4.61223e+07	2.14039	0.089374	0	7.17563e+08	1.33357e+08	0.185848	-0.067895	纺织业	C17	150000	内蒙古自治区	63886	158805788	0.487122	10.5054	175005	2489.85	46557	0	0.0204701	15.54	0
000611	2013	6	20	1153689395	1.13987e+07	2.06931	0.027461	0	7.39768e+08	144156750	0.194868	0.015508	纺织业	C17	150000	内蒙古自治区	67835.6	169165029	0.469624	10.8272	162700	2497.61	50723	0	0.169586	12.43	0
000611	2014	0	21	6.71771e+07	-5.02385e+07	3.32395	0.001275	0	7.07799e+08	1.62426e+08	0.229481	-0.069411	纺织业	C17	150000	内蒙古自治区	71046.4	177701888	0.444812	11.1723	163137	2504.81	53748	0	0.176712	12.43	0
000612	2009	7	16	5103072899	1.9311e+08	3.92913	0.169572	1.86311e+06	3914482216	1936192870	0.494623	0.048569	有色金属冶炼及压延加工业	C32	410000	河南省	20597	194804600	0.508215	33.4115	376612	9487	26906	0.374762	0.0195021	29	1
000612	2010	2	17	5593970113	1.1576e+08	3.12956	0.064917	1.9182e+06	3956291774	1914169070	0.483829	0.029415	有色金属冶炼及压延加工业	C32	410000	河南省	24446	230923600	0.517525	38.2486	451982	9405.47	29819	0.169856	0.0332193	24	1
000612	2011	15	18	5969513087	3.81284e+08	1.56251	0.111691	6.27993e+06	4922087172	2471338726	0.502092	0.085723	有色金属冶炼及压延加工业	C32	410000	河南省	28661	269310300	0.517965	43.2994	1.49788e+06	9388	33634	0.19382	0.0263072	24	1
000612	2012	5	19	6123802715	-1.53586e+07	1.44743	0.034595	6.12208e+07	6151161679	3703115206	0.602019	-0.002774	有色金属冶炼及压延加工业	C32	410000	河南省	31499	295993100	0.507362	43.5308	3.37806e+06	9406	37338	0.259788	0.0670671	24	1
000612	2013	6	20	5615661294	260122706	1.25603	0.075801	5.59446e+07	7195378210	2871766030	0.399113	0.03898	有色金属冶炼及压延加工业	C32	410000	河南省	34211.5	321912999	0.495805	45.0194	3.99255e+06	9413.35	38301	0.161215	0.014623	17.75	1
000612	2014	2	21	5249648590	3.5645e+08	1.646	0.03574	1.05467e+07	9146893504	4419043271	0.48312	0.043627	有色金属冶炼及压延加工业	C32	410000	河南省	37071.7	349382400	0.452487	44.5252	4.38036e+06	9436	42179	0.163307	0.0592397	17.56	0
000612	2015	6	22	4658342704	-6.2523e+07	1.40732	0.063789	5.66576e+06	8628332111	3864311306	0.447863	-0.007035	有色金属冶炼及压延加工业	C32	410000	河南省	39122.6	370021600	0.427633	46.5782	5.20909e+06	9480	45403	0.220533	0.0276977	17.56	0
000612	2016	14	23	3926000567	9.92236e+07	2.05561	0.068157	1.06607e+07	7282518777	2759300605	0.378894	0.012472	有色金属冶炼及压延加工业	C32	410000	河南省	42575	404717900	0.421101	48.685	4951102	9532	49505	0.278693	0.0327412	15.96	0
000612	2018	11	25	4908824942	-4.42106e+08	1.06648	0.054639	2.31919e+06	7444129605	3218972978	0.432418	-0.059308	有色金属冶炼及压延加工业	C32	410000	河南省	50152.2	480558600	0.383567	55.9882	5.33157e+06	9605	63174	0.309707	0.0495716	17.3	0
000612	2019	2	26	4761183623	1.06643e+08	1.11913	0.064588	2.37872e+06	7013209895	2699224872	0.384877	0.014753	有色金属冶炼及压延加工业	C32	410000	河南省	56387.8	542592000	0.339356	59.3363	5101991	9640	67268	0.229852	0.0993758	17.3	0
000613	2013	0	20	2.36608e+07	-2.19932e+06	13.3474	0.059983	0	1.13961e+08	3.2049e+07	0.281228	-0.019146	住宿业	H61	460000	海南省	35663	31775600	0.173438	4.3804	1.09497e+06	895.28	44971	0	0.0330986	16.81	0
000613	2014	0	21	2.02021e+07	2.50349e+06	19.5732	0.197669	0	1.14081e+08	2.96657e+07	0.26004	0.021956	住宿业	H61	460000	海南省	38923.7	35007200	0.146941	4.4792	1.26842e+06	903.48	49882	0	0.0328766	16.81	0
000613	2015	0	22	1.58859e+07	-7.47787e+06	48.2704	0.188606	0	1.04888e+08	2.79501e+07	0.266477	-0.068301	住宿业	H61	460000	海南省	40818	37027600	0.131213	4.8245	1054274	910.82	57600	0	0.0340313	16.81	0
000615	2009	0	16	6.21439e+08	1.92861e+08	2.49288	0.162287	4670000	1282870555	4.97713e+08	0.387968	0.165307	化学纤维制造业	C28	420000	湖北省	22677	129611000	0.399941	32.8202	703772	5720	26547	0.143078	0.173029	21.22	0
000615	2010	0	17	6.86409e+08	3.36172e+06	1.78723	0.099928	150000	1219654043	4.90796e+08	0.402406	0.002687	化学纤维制造业	C28	420000	湖北省	27906	159676100	0.421261	33.1303	1.10543e+06	5727.91	31811	0.0550156	0.235676	16.38	0
000615	2011	0	18	7.6366e+08	-7.30815e+07	1.14944	0.114802	1300000	1175397425	5.50926e+08	0.468715	-0.061027	化学纤维制造业	C28	420000	湖北省	34197	196322600	0.434898	36.2991	1.40999e+06	5757.5	36128	0.20673	0.225143	16.38	0
000615	2012	7	19	7.30149e+08	4.23042e+06	1.26941	0.139168	1798000	1465947720	8.27948e+08	0.564787	0.003203	化学纤维制造业	C28	420000	湖北省	38572	222504500	0.437526	35.3014	1.38327e+06	5779	39846	0.10778	0.348101	16.38	0
000615	2013	21	20	6.43919e+08	-3.67674e+07	1.65425	0.134715	5250407	1204078528	5.96909e+08	0.495739	-0.027541	化学纤维制造业	C28	420000	湖北省	42825.8	247918300	0.424792	36.1572	1.40239e+06	5799	43899	0.151983	0.313165	16.38	0
000615	2015	16	22	2413281319	2.63489e+08	1.25891	0.147377	6115204	7342940562	5388736081	0.733866	0.037592	化学纤维制造业	C28	420000	湖北省	50653.8	295501881	0.390264	38.9206	1.22856e+06	5851.5	54367	0.0724505	0.380129	42.88	0
000615	2016	0	23	4242616852	1.90132e+08	1.4097	0.112794	6.16453e+06	6817261172	4861467034	0.713111	0.026854	房地产业	K70	420000	湖北省	55665	326653800	0.383782	39.4158	1.0645e+06	5885	59831	0.08406	0.42513	42.88	0
000615	2017	17	24	2795030580	4.2086e+08	1.23914	0.15406	1.21439e+07	9155518419	6344858706	0.693009	0.052697	房地产业	K70	420000	湖北省	60199	354780900	0.368117	39.4897	1.21822e+06	5902	65912	0.194764	0.269431	42.62	0
000615	2018	18	25	2888554718	1.28087e+08	1.07864	0.139522	7.74613e+06	12284472420	9300148396	0.757065	0.011837	房地产业	K70	420000	湖北省	66615.7	393665500	0.370205	37.5447	1.36103e+06	5917	73777	0.131353	0.421494	42.97	0
000615	2019	15	26	3150404424	1.2392e+08	1.07543	0.052571	1.62592e+08	10208205701	7549402024	0.739543	0.011019	房地产业	K70	420000	湖北省	77386.5	458283100	0.351035	38.3673	1348804	5927	79303	0.152018	0.353999	37.04	0
000619	2009	4	13	4045632074	2.50986e+08	2.0036	0.101451	11059000	2791623746	6.90086e+08	0.247199	0.09035	橡胶和塑料制品业	C29	340000	安徽省	16408	100628200	0.403934	20.5749	523140	6131	28723	0.127166	0.0948562	32.07	1
000619	2010	13	14	3962650725	1.83513e+08	1.41768	0.228447	34007503	3337644523	1189316720	0.356334	0.059881	橡胶和塑料制品业	C29	340000	安徽省	20888	123593300	0.437516	23.2225	811938	5956.71	33341	0.233698	0.103718	32.07	1
000619	2011	12	15	4073044647	1.15583e+08	0.943124	0.103061	6.20614e+07	4058134461	1832923495	0.451667	0.031257	橡胶和塑料制品业	C29	340000	安徽省	25659	153006500	0.461549	25.6135	1.02856e+06	5968	39352	0.304952	0.121149	32.07	1
000619	2012	15	16	4196439087	2.31177e+08	1.22024	0.172926	4.43028e+07	4487686795	2052473771	0.457357	0.054103	橡胶和塑料制品业	C29	340000	安徽省	28792	172120506	0.466292	26.5477	997466	5988	44601	0.149297	0.0866989	32.07	1
000619	2013	12	17	4052654656	1.60816e+08	1.01706	0.161883	2.38842e+07	4345752583	1799097310	0.41399	0.036411	橡胶和塑料制品业	C29	340000	安徽省	32000.9	192293371	0.464292	28.0106	1.19471e+06	6029.8	47806	0	0.066374	32.07	1
000619	2014	8	18	3903965120	1.22053e+08	1.23786	0.166682	2.47229e+07	4060067203	1436607943	0.353838	0.02904	橡胶和塑料制品业	C29	340000	安徽省	34424.6	208487476	0.453527	29.9877	1.39386e+06	6082.9	50894	0.0482751	0.0637012	32.07	1
000619	2015	13	19	3429096415	117807832	1.70264	0.165362	4.77901e+07	3909297155	1256133212	0.321319	0.029565	橡胶和塑料制品业	C29	340000	安徽省	35996.6	220056300	0.42102	29.2469	1.27736e+06	6143.6	55139	0	0.0420243	30.63	1
000619	2019	56	23	3614279528	1.11173e+07	0.852453	0.11831	3.21427e+07	4050229170	1368230127	0.337815	0.002836	橡胶和塑料制品业	C29	340000	安徽省	58495.6	371139800	0.30864	32.1623	1.95542e+06	6366	79037	0.202705	0.0858652	30.63	1
000620	2011	0	18	2335646979	6.04316e+08	1.10752	0.075658	191930	6762994435	4256589482	0.629394	0.096593	房地产业	K70	110000	北京市	81658	162519300	0.187596	15.3663	7679756	2018.6	75482	0.229188	0.205548	65.98	0
000620	2012	0	19	2462562896	6.07928e+08	1.08182	0.109017	1.22365e+06	10575536097	7534047582	0.712403	0.067936	房地产业	K70	110000	北京市	87475	178794000	0.184252	15.5233	7447913	2069.3	84742	0.261423	0.198089	65.98	0
000620	2013	0	20	2601176915	5.01773e+08	1.05127	0.133287	937000	18264395019	14733950323	0.806703	0.034697	房地产业	K70	110000	北京市	94647.9	198008100	0.178623	15.0929	7.454e+06	2114.8	93006	0.364428	0.183631	65.98	0
000620	2014	0	21	3501024209	4.03297e+08	1.32502	0.110386	5.82075e+07	24695702569	20945251316	0.848133	0.018775	房地产业	K70	110000	北京市	99995	213308300	0.17565	14.9231	7.93579e+06	2151.6	102268	0.341648	0.205866	65.98	0
000620	2015	0	22	4646683452	287922810	1.30713	0.123082	1.169e+08	33994152987	27210923384	0.800459	0.009812	房地产业	K70	110000	北京市	106497	230145900	0.16124	15.4449	6516180	2170.5	111390	0.219415	0.174485	59.79	0
000620	2017	17	24	7441404785	8.6277e+08	1.04944	0.114886	3.60729e+07	51295369947	43102954457	0.840289	0.017999	房地产业	K70	110000	北京市	128994	280149400	0.152561	15.5444	6.58798e+06	2170.7	131700	0.366096	0.24436	59.79	0
000622	2013	2	20	1.83081e+08	1.10125e+07	2.50239	0.404702	22908000	4.30003e+08	1.67654e+08	0.38989	0.025569	专用设备制造业	C35	430000	湖南省	36943	246216700	0.406187	29.4355	635614	6690.6	42726	0	0.189255	20.46	0
000622	2014	2	21	5.47317e+07	-4.00521e+07	4.78998	0.369037	8.52233e+06	3.73925e+08	1.51628e+08	0.405503	-0.099641	专用设备制造业	C35	430000	湖南省	40270.5	270373212	0.397594	29.5911	674666	6737.24	47117	0	0.106213	17.99	0
000622	2015	0	22	4.7042e+07	-5.23668e+07	17.7288	0.156487	5.48013e+06	3.06177e+08	1.36247e+08	0.444994	-0.153997	专用设备制造业	C35	430000	湖南省	42753.9	289022139	0.378719	30.0459	623785	6783.03	52357	0	0.119142	17.99	0
000623	2009	2	16	1025515499	1385428321	3.67026	0.140668	1.94875e+07	7162205636	6.01834e+08	0.084029	0.214135	医药制造业	C27	220000	吉林省	26595	72787500	0.41966	12.7411	555747	2739.55	25943	0.00181508	0.0117196	23.72	0
000623	2010	2	17	1113327767	1255263828	2.404	0.124203	5.33612e+07	7898192607	6.52429e+08	0.082605	0.166697	医药制造业	C27	220000	吉林省	31599	86675800	0.453334	13.5951	760502	2746.6	29003	0.000886279	0.0121973	23.78	0
000623	2011	32	18	1145230668	1982949064	1.45209	0.089272	8.05801e+07	10080725858	9.85861e+08	0.097797	0.220586	医药制造业	C27	220000	吉林省	38460	105688300	0.465326	14.1569	919356	2749.41	33610	0.000991992	0.00993504	23.92	0
000623	2012	12	19	1445463170	6.49871e+08	1.41962	0.107891	5.20869e+07	10961469616	1208077166	0.110211	0.061768	医药制造业	C27	220000	吉林省	43415	119392400	0.467574	14.6517	1.10327e+06	2750.4	38407	0.00112211	0.0168239	23.71	0
000623	2013	7	20	1956861171	1062202105	1.37307	0.108005	7.44824e+07	12106377305	1450704774	0.11983	0.092094	医药制造业	C27	220000	吉林省	47428	130464000	0.462453	14.6379	1.07302e+06	2751.28	42846	0.000976345	0.0200986	24.09	0
000623	2014	3	21	2240099344	1417792240	2.18371	0.125457	4.33939e+07	13769524683	1110494201	0.080649	0.109584	医药制造业	C27	220000	吉林省	50160	138031400	0.465465	15.1779	1.23486e+06	2752.38	46516	0.0024409	0.0185437	24.09	0
000623	2015	13	22	2334760837	2601829431	1.45937	0.093268	1.19913e+08	19834016267	2250432009	0.113463	0.154854	医药制造业	C27	220000	吉林省	51086	140631300	0.434615	15.7048	936220	2753.32	51558	0.0507431	0.0137113	25.92	0
000625	2009	530	13	25203693117	1085756981	1.45315	0.137916	1.16537e+07	24471416862	15576862746	0.636533	0.054507	铁路、船舶、航空航天和其它运输设备制造业	C37	500000	重庆市	22920	65300100	0.446768	11.4515	295047	2859	30499	0.0265318	0.493219	45.55	1
000625	2010	715	14	33072124211	2005747149	1.26832	0.137935	5.09383e+07	30456426128	19872843280	0.652501	0.072012	铁路、船舶、航空航天和其它运输设备制造业	C37	500000	重庆市	27596	79255800	0.466569	12.2811	475706	2884.62	34727	0.00348038	0.4976	45.71	1
000625	2011	765	15	26551846548	9.25649e+08	1.04673	0.116027	1.85511e+08	36532118116	21883492343	0.599021	0.027417	铁路、船舶、航空航天和其它运输设备制造业	C37	500000	重庆市	34500	100113700	0.468513	13.0702	1.34267e+06	2919	39430	0.0267406	0.430412	43.33	1
000625	2012	845	16	29462588754	1415007655	1.25045	0.077747	4.02264e+08	46117604792	30726677069	0.666268	0.034241	汽车制造业	C36	500000	重庆市	38914	114096000	0.436563	13.7635	2.4947e+06	2945	44498	0.0486148	0.417674	44.93	1
000625	2013	720	17	38481862262	3468492350	1.609	0.070654	1.96086e+08	53364694276	34724741690	0.650706	0.069731	汽车制造业	C36	500000	重庆市	43223	127832600	0.410666	14.8684	3764038	2970	50006	0.0473721	0.399489	41.04	1
000625	2014	712	18	52913332101	7517978936	1.64194	0.134355	3.39002e+08	69687352891	44231941194	0.63472	0.120966	汽车制造业	C36	500000	重庆市	47850	142626000	0.362893	16.5817	4310234	2991.4	55588	0.00129148	0.458478	39.11	1
000625	2015	905	19	66771580528	9922553536	1.43585	0.198246	4.41927e+08	89413988670	55240365946	0.617805	0.124732	汽车制造业	C36	500000	重庆市	52321	157172700	0.353593	18.1068	3609062	3016.55	60543	0.000559197	0.458131	39.11	1
000625	2016	1255	20	78542441757	10276594659	1.21636	0.21588	8.64259e+08	106510000000	63157314184	0.592968	0.104904	汽车制造业	C36	500000	重庆市	58502	177405900	0.348568	18.9918	3.33327e+06	3048	65545	0.00183063	0.447721	40.88	1
000625	2017	1194	21	80012205182	7208437270	1.0734	0.202132	1613343217	106125000000	58661935364	0.552762	0.067801	汽车制造业	C36	500000	重庆市	63442	194247300	0.339108	19.6414	3.88396e+06	3075.16	70889	0.00180519	0.412571	40.88	1
000625	2019	1502	23	70595245133	-2649131891	0.989625	0.09589	1537625621	97617053590	53682982612	0.549934	-0.027724	汽车制造业	C36	500000	重庆市	75828	236057700	0.281995	20.0819	4844116	3124	86559	0.00291834	0.354978	21.56	1
000626	2009	0	15	12987577018	9.05987e+07	1.22465	0.25186	23521802	2521320473	2064529833	0.818829	0.040034	综合	S90	320000	江苏省	44744	344573000	0.477836	41.2672	25969712	7725	35217	0.226496	0.568405	37.08	0
000626	2010	0	16	21187186225	1.22796e+08	1.26553	0.19371	1.35955e+07	3856576621	3247549421	0.842081	0.038507	零售业	F52	320000	江苏省	52840	414254800	0.465357	47.8868	34720360	7869.34	39772	0.34079	0.460863	37.08	0
000626	2011	0	17	31318077509	5.91996e+07	1.15815	0.227294	2.24415e+07	4963723245	4125083949	0.831046	0.013423	零售业	F52	320000	江苏省	62290	491102700	0.453685	47.7137	38531120	7898.8	45487	0.252813	0.510481	37.08	0
000626	2012	0	18	36307699656	5.04253e+07	1.09261	0.16579	3.22709e+07	5051180212	4151483468	0.821884	0.01007	批发业	F51	320000	江苏省	68347	540582200	0.442273	47.0254	35777576	7919.98	50639	0.21555	0.502245	37.08	0
000626	2013	0	19	45194824224	135438759	1.11216	0.242849	1.25642e+07	5581797626	4646460472	0.832431	0.025475	批发业	F51	320000	江苏省	75354	597533700	0.428633	47.3843	33933016	7939.49	57177	0.241035	0.503803	37.08	0
000626	2014	0	20	45638531783	5.76826e+08	1.1479	0.220802	2.19609e+07	8021031734	6569973282	0.819093	0.08481	批发业	F51	320000	江苏省	81874	650883200	0.414252	47.8713	34980320	7960.06	60867	0.216599	0.465993	37.08	0
000628	2009	0	17	1069522951	1.34146e+07	1.94106	0.262093	1338000	2433834184	2295456368	0.943144	0.006203	房地产业	K70	510000	四川省	17339	141512800	0.401253	25.2214	936469	8185	28149	0.189904	0.0599332	22.41	1
000628	2011	14	19	1445368943	-3.41228e+06	1.40541	0.225262	1768427	3089663419	2951785886	0.955375	-0.001168	房地产业	K70	510000	四川省	26133	210266800	0.451381	28.9165	2.33544e+06	8050	37330	0.101073	0.190059	22.45	1
000628	2012	2	20	1406710288	450776	1.39776	0.281004	129720	2858554245	2660243555	0.930626	0.000152	房地产业	K70	510000	四川省	29608	238728000	0.441948	28.6756	3.02024e+06	8076.2	42339	0.118172	0.191529	22.45	1
000628	2013	0	21	2078407149	1.84001e+07	1.31707	0.206691	209260	3345331605	3147710665	0.940926	0.005932	房屋建筑业	E47	510000	四川省	32617	263920700	0.438713	31.8407	3.13519e+06	8107	47965	0.0886825	0.224669	22.45	1
000628	2014	2	22	1952807555	-3.98233e+07	1.40783	0.28606	57000	3681730713	3531949855	0.959318	-0.011334	房屋建筑业	E47	510000	四川省	35128	285366600	0.415325	33.8643	3.43446e+06	8140.2	52555	0.0922509	0.231866	22.45	1
000628	2015	0	23	1770758263	4.91934e+07	1.71838	0.295584	4697500	3971064915	3284541279	0.827119	0.012856	房屋建筑业	E47	510000	四川省	36775	300531000	0.367319	36.151	2.67375e+06	8204	58915	0.0221099	0.303856	45.4	1
000628	2019	0	27	3310871525	1.06472e+08	1.20205	0.181601	2.28352e+06	5881496981	4776279424	0.812086	0.022643	房屋建筑业	E47	510000	四川省	55774	466158200	0.286719	40.2922	6.61905e+06	8375	83367	0.0904702	0.292591	45.4	1
000629	2009	308	16	38485987573	-1635633950	1.28005	0.03375	4.18175e+08	56033344771	40329000824	0.719732	-0.029526	黑色金属冶炼及压延加工业	C31	510000	四川省	17339	141512800	0.401253	25.2214	936469	8185	28149	0.311327	0.194536	30.63	1
000629	2011	376	18	52540887652	12629198	1.37379	0.152785	1.0756e+08	31332629073	16472945077	0.525744	0.000251	黑色金属冶炼及压延加工业	C31	510000	四川省	26133	210266800	0.451381	28.9165	2.33544e+06	8050	37330	0.182439	0.0913242	30.63	1
000629	2012	40	19	15602599736	5.98512e+08	1.35733	0.043339	3.21499e+07	31060879206	15669850074	0.504488	0.019185	黑色金属矿采选业	B08	510000	四川省	29608	238728000	0.441948	28.6756	3.02024e+06	8076.2	42339	0.270029	0.0743293	30.63	1
000629	2013	57	20	15601882600	562089493	1.05082	0.063454	3.51507e+07	35749479562	20641241886	0.577386	0.016826	黑色金属矿采选业	B08	510000	四川省	32617	263920700	0.438713	31.8407	3.13519e+06	8107	47965	0.236837	0.0824429	30.63	1
000629	2014	68	21	16779307965	-5971690881	1.19795	0.050062	2.03296e+07	52345574046	40178042817	0.767554	-0.135574	黑色金属矿采选业	B08	510000	四川省	35128	285366600	0.415325	33.8643	3.43446e+06	8140.2	52555	0.44766	0.0985366	30.63	1
000629	2015	75	22	11417447171	-2422458243	1.21571	0.034828	3.94344e+07	56012150589	46257799022	0.825853	-0.044684	黑色金属矿采选业	B08	510000	四川省	36775	300531000	0.367319	36.151	2.67375e+06	8204	58915	0.544547	0.110215	35.49	1
000629	2018	41	25	15161401767	3163069785	1.84553	0.185693	14750000	11865559099	4173761782	0.351754	0.283191	有色金属冶炼及压延加工业	C32	510000	四川省	48883.2	406781300	0.306575	39.3689	5.888e+06	8341	77686	0.138974	0.130782	35.49	1
000630	2009	6	17	30755175529	7.16943e+08	1.39332	0.076533	1.01261e+08	23878900518	17012979291	0.712469	0.033225	有色金属冶炼及压延加工业	C32	340000	安徽省	16408	100628200	0.403934	20.5749	523140	6131	28723	0.3311	0.305738	56.92	1
000630	2010	9	18	51303778520	1007114727	2.1531	0.047041	1.92103e+08	32172153135	23903213164	0.742978	0.035936	有色金属冶炼及压延加工业	C32	340000	安徽省	20888	123593300	0.437516	23.2225	811938	5956.71	33341	0.455488	0.212561	56.923	1
000630	2011	12	19	70740641188	1534328682	1.38603	0.078641	2.72009e+08	32266636050	20825711417	0.645426	0.046669	有色金属冶炼及压延加工业	C32	340000	安徽省	25659	153006500	0.461549	25.6135	1.02856e+06	5968	39352	0.477228	0.139986	51.83	1
000630	2012	36	20	77258770499	7.80432e+08	1.37079	0.06642	2.50995e+08	39892820233	27816521610	0.697281	0.021631	有色金属冶炼及压延加工业	C32	340000	安徽省	28792	172120506	0.466292	26.5477	997466	5988	44601	0.498785	0.191634	51.83	1
000630	2013	51	21	76164734294	5.50089e+08	1.05756	0.045768	2.16504e+08	39747398111	27790813934	0.699186	0.013814	有色金属冶炼及压延加工业	C32	340000	安徽省	32000.9	192293371	0.464292	28.0106	1.19471e+06	6029.8	47806	0.481014	0.181811	51.83	1
000630	2014	28	22	88818485808	3.37324e+08	1.2207	0.060627	1.95998e+08	46927186994	31258919755	0.666115	0.007493	有色金属冶炼及压延加工业	C32	340000	安徽省	34424.6	208487476	0.453527	29.9877	1.39386e+06	6082.9	50894	0.443662	0.141833	39.55	1
000630	2015	49	23	86896604108	-7.29817e+08	1.44376	0.08373	1.38086e+08	44167489786	29540555591	0.66883	-0.016023	有色金属冶炼及压延加工业	C32	340000	安徽省	35996.6	220056300	0.42102	29.2469	1.27736e+06	6143.6	55139	0.43342	0.145339	39.55	1
000630	2016	40	24	86674103278	3.24413e+08	1.26727	0.148721	133801214	44593883802	27065810008	0.60694	0.00731	有色金属冶炼及压延加工业	C32	340000	安徽省	39561	244076200	0.41286	30.8025	1317024	6196	59102	0.36893	0.181651	39.55	1
000630	2017	36	25	82430251265	7.41198e+08	1.23112	0.096511	1.27265e+08	47793556529	29218414768	0.611346	0.016045	有色金属冶炼及压延加工业	C32	340000	安徽省	43401.4	270180000	0.404038	32.2786	1697763	6255	65150	0.365688	0.141769	36.53	1
000630	2018	26	26	84589124365	9.80016e+08	1.02424	0.112056	1.51028e+08	46986176118	27502694076	0.585336	0.020658	有色金属冶炼及压延加工业	C32	340000	安徽省	47711.7	300068200	0.372768	33.5182	1.94299e+06	6324	74378	0.337395	0.153129	36.53	1
000630	2019	212	27	92915235943	1017063489	1.08564	0.095092	2.21218e+08	47911462040	27902366504	0.582374	0.021442	有色金属冶炼及压延加工业	C32	340000	安徽省	58495.6	371139800	0.30864	32.1623	1.95542e+06	6366	79037	0.298764	0.17965	36.53	1
000631	2009	0	16	1616395017	2.86099e+08	1.27885	0.205824	0	7217186615	5908662178	0.818693	0.047661	房地产业	K70	220000	吉林省	26595	72787500	0.41966	12.7411	555747	2739.55	25943	0.166547	0.648231	73.65	0
000631	2010	0	17	1885339749	4.23891e+08	1.12788	0.040063	0	9532826245	7782827063	0.816424	0.050614	房地产业	K70	220000	吉林省	31599	86675800	0.453334	13.5951	760502	2746.6	29003	0.224487	0.564498	73.65	0
000631	2011	0	18	2156838082	522373150	1.03745	0.042354	0	10654303153	8384838945	0.786991	0.051753	房地产业	K70	220000	吉林省	38460	105688300	0.465326	14.1569	919356	2749.41	33610	0.105122	0.558952	73.65	0
000631	2012	0	19	2766119999	5.8418e+08	1.42938	0.070257	0	11077577304	8264553372	0.746061	0.053762	房地产业	K70	220000	吉林省	43415	119392400	0.467574	14.6517	1.10327e+06	2750.4	38407	0.120196	0.574684	73.65	0
000631	2013	0	20	2808056416	6.09837e+08	1.12448	0.052252	0	12882844000	9875773377	0.766583	0.050904	房地产业	K70	220000	吉林省	47428	130464000	0.462453	14.6379	1.07302e+06	2751.28	42846	0.196929	0.472168	73.65	0
000631	2014	0	21	4906872837	5.84509e+08	1.2549	0.026583	1821300	11955440874	8426598455	0.704834	0.04633	房地产业	K70	220000	吉林省	50160	138031400	0.465465	15.1779	1.23486e+06	2752.38	46516	0.305133	0.290306	68.87	0
000631	2015	1	22	3474115189	3.26884e+08	1.9046	0.078416	0	11891840346	8129137657	0.68359	0.027415	房地产业	K70	220000	吉林省	51086	140631300	0.434615	15.7048	936220	2753.32	51558	0.121722	0.406532	68.87	0
000632	2009	0	16	2483016299	2.34498e+07	1.62895	0.167856	4971474	3003593637	2353305255	0.783497	0.007629	综合	S90	350000	福建省	33840	122365300	0.417306	14.2814	4.37745e+06	3627	28366	0.300323	0.314151	18.06	1
000632	2010	0	17	3720846582	1.84205e+07	1.53403	0.149151	3.05748e+06	3385460071	2709318937	0.800281	0.005766	综合	S90	350000	福建省	40025	147371200	0.434122	15.3449	5833659	3693	32340	0.361465	0.253948	18.06	1
000632	2011	0	18	4453578647	1.47663e+07	1.20167	0.103191	1.852e+06	3759903650	3061798573	0.814329	0.004133	综合	S90	350000	福建省	47377	175601800	0.437074	17.3702	6868116	3720	38588	0.35503	0.303254	18.06	1
000632	2012	0	19	4671899278	1.53212e+07	1.06333	0.099249	1.87013e+06	4929141082	3565762083	0.723404	0.003514	批发业	F51	350000	福建省	52763	197017800	0.433562	17.8492	7391259	3748	44525	0.280001	0.22455	18.06	1
000632	2013	0	20	5227712487	2.21835e+07	1.11186	0.133496	1.0162e+07	5682528516	4228604281	0.744141	0.004098	批发业	F51	350000	福建省	58145	218684900	0.432372	18.723	7.5447e+06	3774	48538	0.341704	0.201158	18.06	1
000632	2014	0	21	4358659701	2.9975e+06	1.18599	0.031489	5.71553e+06	5926924550	4493314444	0.758119	0.000516	批发业	F51	350000	福建省	63472	240557600	0.433439	19.0144	7.45772e+06	3806	53426	0.331598	0.225973	18.06	1
000632	2015	0	22	4623086322	3.58657e+07	1.4728	0.03368	3.18789e+06	7153013187	5791538131	0.809664	0.005484	批发业	F51	350000	福建省	67965.5	259798200	0.416486	19.4652	6651711	3839	57628	0.32224	0.296325	18.06	1
000632	2016	0	23	4919076571	3.9942e+07	1.37609	0.059571	5.38756e+06	6756690734	5350424548	0.791871	0.005743	批发业	F51	350000	福建省	74707	288105800	0.406044	19.9465	5898211	3874	61973	0.310944	0.273174	18.06	1
000632	2017	0	24	6661347797	6.1387e+07	1.1956	0.059862	5325972	7047409385	5581637161	0.792013	0.008894	批发业	F51	350000	福建省	82677	321820900	0.393849	20.4417	6452157	3911	67420	0.34461	0.276532	18.06	1
000632	2018	0	25	7012565072	3.1377e+07	1.02843	0.040054	5.72555e+06	7772599549	6196674790	0.797246	0.004234	批发业	F51	350000	福建省	91197.2	358040400	0.402822	20.4271	6802135	3941	74316	0.344623	0.298509	18.06	1
000632	2019	0	26	6376854691	8.12829e+07	1.15211	0.100201	4.52905e+06	8539935697	6827120717	0.799435	0.009966	批发业	F51	350000	福建省	107139	423950000	0.381424	20.0169	6.2042e+06	3973	81814	0.291153	0.38081	18.06	1
000633	2013	0	23	1.30594e+08	5.53117e+06	6.85785	0.317116	0	2.95246e+08	6.84151e+07	0.231722	0.018073	电气机械及器材制造业	C38	210000	辽宁省	61996.2	272132200	0.459713	24.1049	4.49906e+06	4390	45505	0.160097	0.0173115	36.72	0
000633	2015	0	25	4.48162e+07	-4.22248e+07	22.545	0.194457	576519	2.19782e+08	5.91756e+07	0.269247	-0.176815	电气机械及器材制造业	C38	210000	辽宁省	65354.4	286690160	0.393136	25.8296	4.13356e+06	4382.4	52332	0.185336	0.0117302	13.66	0
000635	2009	0	13	1873365248	7.74506e+07	1.64084	0.008987	4.3821e+06	3751330907	2844291044	0.758209	0.020038	化学原料及化学制品制造业	C26	640000	宁夏回族自治区	21777	13533100	0.384524	1.6391	22142.3	625.2	32916	0.532078	0.109693	22.11	1
000635	2010	0	14	2467625494	1.30779e+08	1.47992	0.023166	5.74448e+06	3678635529	2743996618	0.745928	0.035203	化学原料及化学制品制造业	C26	640000	宁夏回族自治区	26860	16896500	0.380582	1.9218	32157.8	632.96	37166	0.508613	0.115425	22.28	1
000635	2011	0	15	2800475937	1.04418e+08	1.3292	0.035802	8818313	3750025785	2744791220	0.731939	0.028112	化学原料及化学制品制造业	C26	640000	宁夏回族自治区	33043	21022100	0.388539	1.9524	40090.9	639.45	42703	0.580796	0.105108	22.28	1
000635	2012	0	16	2720684906	3.03656e+07	0.987639	0.006326	1.00964e+07	3625969165	9.45726e+08	0.26082	0.007959	化学原料及化学制品制造业	C26	640000	宁夏回族自治区	36394	23412900	0.375276	2.0718	32800	647.19	47436	0.142583	0.0841024	51.25	1
000635	2013	0	17	2739949306	7.7012e+07	1.02973	0.011754	2.09439e+07	3551724657	8.07668e+08	0.227402	0.021459	化学原料及化学制品制造业	C26	640000	宁夏回族自治区	39613	25775700	0.36643	2.2221	34908.4	654.19	50476	0.0985437	0.0910978	51.25	1
000635	2014	0	18	1932645355	5.22945e+07	1.19366	0.030884	9.82417e+06	3097142433	3.29176e+08	0.106284	0.01573	化学原料及化学制品制造业	C26	640000	宁夏回族自治区	41834	27521000	0.353741	2.4456	35549.2	661.54	54858	0	0.0756497	51.25	1
000635	2015	0	19	1695816702	2.97092e+07	1.5422	0.064577	11733956	3143815317	3.50578e+08	0.111514	0.009521	化学原料及化学制品制造业	C26	640000	宁夏回族自治区	43805	29117700	0.336469	2.8235	37307.9	667.88	60380	0	0.0812187	51.25	1
000636	2009	35	15	1668388540	5.57105e+07	2.28819	0.139058	1.33089e+07	2689442069	8.22137e+08	0.30569	0.019945	计算机、通信和其他电子设备制造业	C39	440000	广东省	41166	394825600	0.458216	30.919	38241320	9638	36469	0.0747678	0.113386	18.25	1
000636	2010	45	16	2033942733	2.2224e+08	2.80302	0.110423	1.0828e+07	3296033857	8.8558e+08	0.26868	0.07426	计算机、通信和其他电子设备制造业	C39	440000	广东省	44736	460130600	0.466448	33.4187	48449160	10441	40432	0.0345979	0.128015	18.25	1
000636	2011	37	17	2081893701	1.65063e+08	1.60085	0.094216	2.2901e+07	3309533664	1010679470	0.305384	0.048023	计算机、通信和其他电子设备制造业	C39	440000	广东省	50807	532102800	0.463249	35.7521	54988584	10504.8	45060	0.0565034	0.128429	18.25	1
000636	2012	44	18	2084568003	7.02782e+07	1.59419	0.10033	1.82609e+07	3278866647	1080657443	0.329583	0.021334	计算机、通信和其他电子设备制造业	C39	440000	广东省	54095	570679177	0.452269	40.4011	57123712	10594	50278	0.0954699	0.143748	18.25	1
000636	2013	50	19	2230701464	8.88396e+07	1.36987	0.049961	2.60877e+07	3868911741	1555971609	0.402173	0.024858	计算机、通信和其他电子设备制造业	C39	440000	广东省	58833	624747900	0.438997	41.2315	59207052	10644	53318	0.152962	0.161708	18.25	1
000636	2014	88	20	2247919536	9.51114e+07	1.55359	0.270926	20390720	5083139479	1316190280	0.258933	0.021249	计算机、通信和其他电子设备制造业	C39	440000	广东省	63469	678098500	0.429792	44.0952	58884636	10724	59481	0.0511495	0.138509	22.21	1
000636	2015	57	21	1939572499	6.47805e+07	1.69099	0.209369	3.87666e+07	6588186242	1804020248	0.273827	0.011101	计算机、通信和其他电子设备制造业	C39	440000	广东省	67503	728125500	0.415581	47.6901	54274784	10849	65788	0.0748974	0.137835	20.03	1
000636	2016	67	22	2774347241	9.34139e+07	1.57638	0.073537	3.9504e+07	6642472317	2123192699	0.319639	0.014121	计算机、通信和其他电子设备制造业	C39	440000	广东省	74016	808549100	0.403821	48.9397	47028452	10999	72326	0.113106	0.149499	20.03	1
000637	2009	1	21	2712747161	1.51922e+08	3.22224	0.218352	850000	9.25509e+08	1.81168e+08	0.19575	0.186376	石油加工、炼焦及核燃料加工业	C25	440000	广东省	41166	394825600	0.458216	30.919	38241320	9638	36469	0	0.200374	29.5	0
000637	2010	4	22	3589465628	8.9198e+07	3.95635	0.337005	1150000	8.33516e+08	9.02466e+06	0.010827	0.101418	石油加工、炼焦及核燃料加工业	C25	440000	广东省	44736	460130600	0.466448	33.4187	48449160	10441	40432	0	0.0739022	29.5	0
000637	2011	6	23	4139286953	7.39131e+06	2.69424	0.188055	496062	7.28624e+08	5.15857e+06	0.00708	0.009463	石油加工、炼焦及核燃料加工业	C25	440000	广东省	50807	532102800	0.463249	35.7521	54988584	10504.8	45060	0	0.11634	29.5	0
000637	2012	0	24	3538162413	3.95019e+07	1.9152	0.14365	299617	9.41278e+08	1.2018e+08	0.127677	0.04731	石油加工、炼焦及核燃料加工业	C25	440000	广东省	54095	570679177	0.452269	40.4011	57123712	10594	50278	0.13811	0.0736236	29.5	0
000637	2013	1	25	3244502742	7.16815e+07	2.0679	0.14823	690650	1039809586	1.7676e+08	0.169992	0.072366	石油加工、炼焦及核燃料加工业	C25	440000	广东省	58833	624747900	0.438997	41.2315	59207052	10644	53318	0.192343	0.0575881	29.5	0
000637	2014	3	26	4014692354	1.12457e+08	2.39594	0.19058	632650	1212343685	3.17024e+08	0.261497	0.099803	石油加工、炼焦及核燃料加工业	C25	440000	广东省	63469	678098500	0.429792	44.0952	58884636	10724	59481	0.16497	0.14673	29.5	0
000637	2015	12	27	3066973850	1.35265e+08	2.86207	0.195883	612650	1271797559	3.26584e+08	0.256789	0.108903	石油加工、炼焦及核燃料加工业	C25	440000	广东省	67503	728125500	0.415581	47.6901	54274784	10849	65788	0.157258	0.0587498	29.5	0
000638	2009	0	16	442254009	5.52097e+07	2.66724	0.071944	0	6.74916e+08	4.64369e+08	0.68804	0.081704	房地产业	K70	210000	辽宁省	35239	152124900	0.455259	20.6211	3.07688e+06	4319	30523	0.0521249	0.324985	42.86	0
000638	2010	0	17	2.94938e+08	6.59874e+07	1.70189	0.135166	0	8.04914e+08	4.75557e+08	0.590817	0.089182	房地产业	K70	210000	辽宁省	42355	184572700	0.476196	21.9564	3.8992e+06	4374.9	34437	0.00146587	0.175398	42.86	0
000638	2012	0	19	4.85566e+07	5.01339e+06	1.84059	0.710548	0	1020497113	7.28898e+08	0.714257	0.005456	房地产业	K70	210000	辽宁省	56649	248464300	0.467072	23.5984	4703771	4389	41858	0.00489957	0.011248	42.86	0
000638	2013	0	20	9.95095e+07	-1.34628e+07	1.8317	0.574812	0	1195536033	8.71818e+08	0.729228	-0.012145	批发业	F51	210000	辽宁省	61996.2	272132200	0.459713	24.1049	4.49906e+06	4390	45505	0.157082	0.0147998	42.86	0
000638	2014	0	21	1.9315e+08	3.54392e+06	1.65735	0.709123	5050000	2504894339	2165147711	0.864367	0.001915	批发业	F51	210000	辽宁省	65201.2	286265800	0.442136	24.751	4857891	4391	48190	0.108052	0.00725127	42.86	0
000638	2015	0	22	2.39484e+08	-3.82366e+07	4.60216	0.338474	6410000	2537778141	2227077565	0.87757	-0.015165	批发业	F51	210000	辽宁省	65354.4	286690160	0.393136	25.8296	4.13356e+06	4382.4	52332	0.0906592	0.00915581	42.86	0
000638	2016	0	23	1.56172e+08	1.37272e+07	3.87593	0.026524	2500000	1494116810	1187215915	0.794594	0.006809	批发业	F51	210000	辽宁省	50791	222469000	0.306484	26.353	3.87541e+06	4378	56015	0.100054	0.0282198	37.69	0
000639	2009	1	22	7.03618e+07	-3.14423e+06	5.27795	0.1414	0	1.86802e+08	4.9617e+07	0.265613	-0.014048	金属制品业	C33	430000	湖南省	20428	130596900	0.369029	25.4253	182177	6406	26534	0.133832	0.0834716	20.91	0
000639	2010	7	23	1202895619	8.3735e+07	2.719	0.177741	100000	8.99667e+08	9.58012e+07	0.106485	0.079736	金属制品业	C33	370000	山东省	41106	391699200	0.481529	44.4003	9632505	9587.86	33321	0.0222304	0.0736783	41.96	0
000639	2011	9	24	1840549056	1.14096e+08	1.87808	0.160713	0	1409625411	4.90363e+08	0.347867	0.098815	农副食品加工业	C13	370000	山东省	47335	453618500	0.469026	47.2882	10743801	9637	37618	0.278443	0.0629815	41.96	0
000639	2012	6	25	2480459658	143066273	1.56853	0.185506	0	1430845502	4.06448e+08	0.284061	0.100734	农副食品加工业	C13	370000	山东省	51768	500132449	0.455846	47.4266	10197143	9684.97	41904	0.139777	0.130783	41.96	0
000639	2013	7	26	2427329779	1.80949e+08	1.7131	0.220919	211400	1436352210	2.78087e+08	0.193606	0.12622	农副食品加工业	C13	370000	山东省	56884.9	552303249	0.438566	47.5858	10102871	9733.39	46998	0.0696208	0.0895443	41.96	0
000639	2014	7	27	1870322750	1.17494e+08	1.98492	0.366424	129400	1859605026	6.40342e+08	0.344343	0.071296	农副食品加工业	C13	370000	山东省	60879.1	594265902	0.426423	46.4076	10704204	9789.43	51825	0.188212	0.12508	41.96	0
000639	2015	7	28	2243780980	1.4628e+08	3.87691	0.254177	2036400	1742478603	3.82586e+08	0.219564	0.08122	农副食品加工业	C13	370000	山东省	64168.3	630023325	0.411266	47.4195	9262136	9847.16	57270	0.0573895	0.111003	42.13	0
000650	2009	0	13	9.82737e+08	1.65525e+08	2.44139	0.329245	2502040	1060882498	2.0372e+08	0.192029	0.179903	医药制造业	C27	360000	江西省	17335	76551800	0.417568	21.3303	770606	4432.16	24165	0	0.12557	47.98	0
000650	2010	0	14	1366781297	2.25696e+08	5.47868	0.154693	6786800	1478181459	5.66133e+08	0.382993	0.174231	医药制造业	C27	360000	江西省	21253	94512600	0.453565	22.5943	1.19307e+06	4462.25	28363	0.0135301	0.316557	45.54	0
000650	2011	0	15	2207708539	3.05813e+08	4.04801	0.13387	8.63256e+06	1602789529	4.6068e+08	0.287424	0.198517	医药制造业	C27	360000	江西省	26150	117028200	0.462441	22.5802	1.353e+06	4488.44	33239	0.0124782	0.220839	45.54	0
000650	2012	1	16	2087519162	2.7614e+08	2.73777	0.214627	1.05135e+07	2094865991	382800772	0.182733	0.141795	医药制造业	C27	360000	江西省	28800	129488800	0.450093	23.2048	1.32989e+06	4503.93	38512	0	0.110143	44.54	0
000650	2013	1	17	1799375836	2.16002e+08	2.46852	0.231554	10443477	2328717165	3.89864e+08	0.167416	0.097659	医药制造业	C27	360000	江西省	31930	144101900	0.446518	24.0601	1.27671e+06	4522.15	42473	0	0.0944844	44.54	0
000650	2014	0	18	2253212436	3.23854e+08	3.11177	0.24413	7.39288e+06	2597104304	4.35059e+08	0.167517	0.131492	医药制造业	C27	360000	江西省	34674	157146300	0.435812	24.0289	1.31631e+06	4542.16	46218	0	0.0860211	25.11	0
000650	2015	0	19	2523842664	4.35589e+08	4.32211	0.255936	7.81436e+06	3156270750	5.55411e+08	0.175971	0.15142	医药制造业	C27	360000	江西省	36724	167237800	0.413662	23.4541	1.27656e+06	4565.63	50932	0	0.0862369	26.27	0
000651	2009	556	20	42457772919	2931663385	1.83595	0.183841	3.43544e+08	51530250678	40877565404	0.793273	0.071421	电气机械及器材制造业	C38	440000	广东省	41166	394825600	0.458216	30.919	38241320	9638	36469	0.0186615	0.561135	19.45	1
000651	2010	882	21	60431626050	4303205496	1.55755	0.102288	2243641446	65604378125	51592669904	0.786421	0.073475	电气机械及器材制造业	C38	440000	广东省	44736	460130600	0.466448	33.4187	48449160	10441	40432	0.0572249	0.529625	19.45	1
000651	2011	1486	22	83155474505	5297340543	1.35133	0.074389	1820272042	85211594207	66834439665	0.784335	0.070249	电气机械及器材制造业	C38	440000	广东省	50807	532102800	0.463249	35.7521	54988584	10504.8	45060	0.0624503	0.540222	19.45	1
000651	2012	2673	23	99316196265	7445927983	1.45336	0.198672	7.32249e+08	107567000000	79986697791	0.7436	0.077249	电气机械及器材制造业	C38	440000	广东省	54095	570679177	0.452269	40.4011	57123712	10594	50278	0.0418819	0.439528	18.22	1
000651	2013	3144	24	118628000000	10935755177	1.4661	0.218839	6.60482e+08	133702000000	98235425675	0.734734	0.090652	电气机械及器材制造业	C38	440000	广东省	58833	624747900	0.438997	41.2315	59207052	10644	53318	0.0350953	0.356398	18.22	1
000651	2014	4071	25	137750000000	14252954812	1.42275	0.278475	6.81876e+08	156231000000	111099000000	0.711123	0.098313	电气机械及器材制造业	C38	440000	广东省	63469	678098500	0.429792	44.0952	58884636	10724	59481	0.0373661	0.256637	18.22	1
000651	2015	5050	26	97745137194	12623732620	1.52729	0.478454	1363726411	161698000000	113131000000	0.699646	0.079412	电气机械及器材制造业	C38	440000	广东省	67503	728125500	0.415581	47.6901	54274784	10849	65788	0.0388172	0.246395	18.22	1
000651	2018	13622	29	198123000000	26379029817	1.48192	0.114523	6.76555e+08	251234000000	158519000000	0.630963	0.113161	电气机械及器材制造业	C38	440000	广东省	86412	972777700	0.383902	52.3936	49042140	11346	88636	0.0878374	0.237288	18.22	1
000651	2019	14966	30	198153000000	24827243604	1.9906	0.093198	1228440058	282972000000	170925000000	0.604033	0.09297	电气机械及器材制造业	C38	440000	广东省	94172	1076710700	0.365915	52.2094	43476296	11521	98889	0.0565111	0.265637	18.22	1
000652	2009	22	17	4571634572	5.26302e+08	2.18308	0.198648	1.24417e+07	7790691281	4937879194	0.633818	0.073884	装卸搬运和运输代理业	G58	120000	天津市	62574	75218500	0.481545	10.1369	4.48805e+06	1228.16	43937	0.32218	0.12835	33.65	1
000652	2011	22	19	5129676403	5.15093e+07	1.25223	0.085064	2.23154e+07	13750835832	11021063218	0.801483	0.004458	综合	S90	120000	天津市	85213	113072800	0.480296	10.8723	7113264	1355	55658	0.42645	0.222951	33.74	1
000652	2012	21	20	5952537075	3.55167e+07	1.14843	0.062102	1.24075e+07	16477390143	13690487880	0.830865	0.002349	批发业	F51	120000	天津市	93173	128938800	0.474881	11.3034	7.74345e+06	1413.15	61514	0.305761	0.247303	33.75	1
000652	2013	1	21	10143883732	4.02121e+08	1.19034	0.151145	1.83384e+08	19807704255	16820384754	0.849184	0.022165	批发业	F51	120000	天津市	100105	144420100	0.462443	12.0996	8014515	1472.21	67773	0.409115	0.246449	33.78	1
000652	2014	2	22	6443710325	6.03093e+08	1.30957	0.032884	1.71247e+08	23478664348	20024440303	0.852878	0.02752	批发业	F51	120000	天津市	105231	157269300	0.450126	12.3505	7.74033e+06	1516.81	72773	0.417377	0.198408	33.79	1
000652	2015	1	23	9655564678	3.17339e+08	1.23015	0.040624	3.12228e+07	28571621498	24671035375	0.86348	0.012194	批发业	F51	120000	天津市	107960	165381900	0.422214	13.2072	6723518	1546.95	80090	0.417818	0.170012	32.9	1
000652	2016	22	24	15631806255	4.27927e+08	1.11802	0.036828	6.03649e+07	32075005732	27740858776	0.864875	0.014112	批发业	F51	120000	天津市	115053	178853900	0.380485	13.7906	5648570	1562	86305	0.43258	0.175158	32.98	1
000652	2017	13	25	19023447991	5.45629e+08	1.05063	0.034244	5.88557e+07	32809760940	27971394874	0.852533	0.016818	批发业	F51	120000	天津市	118944	185491900	0.370042	13.9162	5.99093e+06	1557	94534	0.408465	0.171317	32.98	1
000652	2018	19	26	19231553913	449373822	0.979319	0.01019	6.58744e+07	34615685958	29457633598	0.850991	0.013327	批发业	F51	120000	天津市	120711	188096400	0.299268	13.8789	5.94642e+06	1560	100731	0.326782	0.178695	32.98	1
000652	2019	64	27	20161399532	3.31599e+08	0.987533	0.007617	7.35765e+07	34235201085	28259802009	0.82546	0.009632	批发业	F51	120000	天津市	90370.6	141042800	0.311556	13.7063	5337894	1562	108002	0.289015	0.162843	32.98	1
000655	2009	0	20	9.3297e+08	2.17008e+08	4.47508	0.285067	0	1918182810	2.45112e+08	0.127783	0.13177	非金属矿物制品业	C30	370000	山东省	35894	338966500	0.49846	43.1598	7559835	9470.3	29398	0.000842915	0.0494919	58.41	1
000655	2010	8	21	1540402459	4.91288e+08	4.36328	0.238043	400000	2439410654	277657009	0.113821	0.225486	黑色金属矿采选业	B08	370000	山东省	41106	391699200	0.481529	44.4003	9632505	9587.86	33321	0.00066281	0.0395565	58.41	1
000655	2011	8	22	1784013717	4.97482e+08	2.47511	0.308447	0	2933624238	3.33406e+08	0.11365	0.185177	黑色金属矿采选业	B08	370000	山东省	47335	453618500	0.469026	47.2882	10743801	9637	37618	0.00647663	0.0414709	58.41	1
000655	2012	10	23	1317517522	2.11145e+08	1.95428	0.095449	4000	3336008792	5.22785e+08	0.15671	0.067355	黑色金属矿采选业	B08	370000	山东省	51768	500132449	0.455846	47.4266	10197143	9684.97	41904	0.0445922	0.0406256	58.41	1
000655	2013	3	24	1637227534	2.63889e+08	1.28302	0.06724	500000	3594836877	560217356	0.155839	0.076149	黑色金属矿采选业	B08	370000	山东省	56884.9	552303249	0.438566	47.5858	10102871	9733.39	46998	0.0108489	0.0450256	58.41	1
000655	2014	5	25	1539792556	2.15052e+08	1.5824	0.02115	0	3667212580	474687211	0.129441	0.059226	黑色金属矿采选业	B08	370000	山东省	60879.1	594265902	0.426423	46.4076	10704204	9789.43	51825	0	0.0567426	58.41	1
000655	2015	4	26	7.86417e+08	5.24773e+06	1.75915	0.013716	8.07667e+06	3430065636	2.35368e+08	0.068619	0.001479	黑色金属矿采选业	B08	370000	山东省	64168.3	630023325	0.411266	47.4195	9262136	9847.16	57270	0.0160347	0.0359273	58.41	1
000656	2011	0	24	9865789269	1062482549	1.04131	0.099249	6.3522e+07	37352879633	31939728131	0.855081	0.032147	房地产业	K70	500000	重庆市	34500	100113700	0.468513	13.0702	1.34267e+06	2919	39430	0.218611	0.414297	21.82	0
000656	2012	0	25	10348655745	1247990184	1.05347	0.124777	4.62932e+07	52015209421	44056051290	0.846984	0.027929	房地产业	K70	500000	重庆市	38914	114096000	0.436563	13.7635	2.4947e+06	2945	44498	0.214571	0.410749	21.82	0
000656	2013	0	26	16069615179	9.46284e+08	0.99673	0.075532	7.72583e+07	62395055252	52467541567	0.840893	0.016542	房地产业	K70	500000	重庆市	43223	127832600	0.410666	14.8684	3764038	2970	50006	0.234644	0.400865	21.82	0
000656	2014	0	27	17323507266	8.63039e+08	1.06661	0.070739	2.02179e+08	82065806685	68899596365	0.839565	0.011948	房地产业	K70	500000	重庆市	47850	142626000	0.362893	16.5817	4310234	2991.4	55588	0.286573	0.377341	18.34	0
000656	2015	0	28	19398573321	1233646081	1.06626	0.083381	5.70927e+07	95552796699	80214694710	0.83948	0.013891	房地产业	K70	500000	重庆市	52321	157172700	0.353593	18.1068	3609062	3016.55	60543	0.15882	0.376985	17.53	0
000656	2016	0	29	32235441627	1790348974	1.0344	0.157978	3.56377e+07	109249000000	86716944721	0.793754	0.017484	房地产业	K70	500000	重庆市	58502	177405900	0.348568	18.9918	3.33327e+06	3048	65545	0.183378	0.309975	16.97	0
000656	2017	20	30	34757623118	2285397810	1.02524	0.115534	2.48335e+08	157364000000	134998000000	0.857869	0.017144	房地产业	K70	500000	重庆市	63442	194247300	0.339108	19.6414	3.88396e+06	3075.16	70889	0.277474	0.346212	16.99	0
000656	2018	13	31	41233676425	4020503992	0.979941	0.127801	7.34894e+07	230699000000	192932000000	0.836295	0.020721	房地产业	K70	500000	重庆市	65932.7	203631900	0.32519	19.9727	4.46475e+06	3102	78928	0.219188	0.401463	16.99	0
000656	2019	2	32	67773374520	6356997869	0.96595	0.108478	1.53713e+08	321605000000	269454000000	0.837841	0.02302	房地产业	K70	500000	重庆市	75828	236057700	0.281995	20.0819	4844116	3124	86559	0.172392	0.453179	16.99	0
000657	2013	162	20	11237296707	2.03245e+08	1.06959	0.130577	9.98744e+07	9618647267	5694881269	0.592067	0.022392	有色金属冶炼及压延加工业	C32	460000	海南省	35663	31775600	0.173438	4.3804	1.09497e+06	895.28	44971	0.425795	0.103712	72.67	1
000657	2014	171	21	8379788728	4.67417e+07	1.19408	0.034306	1.3249e+08	7818168146	3897392748	0.498505	0.005361	有色金属冶炼及压延加工业	C32	460000	海南省	38923.7	35007200	0.146941	4.4792	1.26842e+06	903.48	49882	0.296867	0.111906	60.94	1
000657	2018	206	25	8176520502	2.03245e+08	1.06289	0.120857	4.72603e+07	7436765454	3661740083	0.492383	0.027367	有色金属冶炼及压延加工业	C32	460000	海南省	51955.3	48320500	0.115581	4.9281	880699	934	75885	0.242529	0.100462	60.94	1
000657	2019	127	26	8084642493	1.99255e+08	1.25942	0.099288	6.35281e+07	7315655218	3446222534	0.471075	0.027013	有色金属冶炼及压延加工业	C32	460000	海南省	56506.8	53089300	0.110891	5.0393	737014	945	82227	0.276312	0.0991158	60.94	1
000659	2009	1	21	2779886529	1.91998e+08	1.3795	0.092252	9.74045e+06	5189249287	2580447569	0.497268	0.038076	橡胶和塑料制品业	C29	440000	广东省	41166	394825600	0.458216	30.919	38241320	9638	36469	0.341294	0.0753724	29	0
000659	2010	1	22	3347689266	2.06283e+08	1.32677	0.119782	3.804e+06	5954560767	2991089161	0.502319	0.036536	橡胶和塑料制品业	C29	440000	广东省	44736	460130600	0.466448	33.4187	48449160	10441	40432	0.347952	0.064143	26.39	0
000659	2011	8	23	3611113732	7.31361e+07	1.24903	0.101076	4.86237e+06	5963868332	3013379924	0.505273	0.012273	橡胶和塑料制品业	C29	440000	广东省	50807	532102800	0.463249	35.7521	54988584	10504.8	45060	0.276623	0.0484399	26.39	0
000659	2012	0	24	3113589035	-2.03584e+08	1.14884	0.178818	7.84406e+06	5943101315	3279158337	0.551759	-0.034196	橡胶和塑料制品业	C29	440000	广东省	54095	570679177	0.452269	40.4011	57123712	10594	50278	0.277803	0.0187222	26.39	0
000659	2013	0	25	2795623322	-1186757634	1.53839	0.147757	4.55151e+06	4553948231	3431509193	0.753524	-0.226113	橡胶和塑料制品业	C29	440000	广东省	58833	624747900	0.438997	41.2315	59207052	10644	53318	0.346295	0.0259993	26.39	0
000661	2009	7	16	1023586792	1.31103e+08	2.51581	0.108719	8.91403e+06	1550813805	8.59877e+08	0.554468	0.084628	医药制造业	C27	220000	吉林省	26595	72787500	0.41966	12.7411	555747	2739.55	25943	0.0853165	0.204796	26.58	1
000661	2010	11	17	1165962411	1.26592e+08	5.07612	0.161516	2.53741e+07	1761622207	9.577e+08	0.543646	0.076434	医药制造业	C27	220000	吉林省	31599	86675800	0.453334	13.5951	760502	2746.6	29003	0.0773775	0.222453	24.2	1
000661	2011	13	18	1294589295	1.64852e+08	2.77318	0.128421	3.97661e+07	2058529371	1112328213	0.540351	0.086306	医药制造业	C27	220000	吉林省	38460	105688300	0.465326	14.1569	919356	2749.41	33610	0.0928478	0.204381	24.2	1
000661	2012	13	19	1761187218	4.01628e+08	3.90361	0.19027	1.80434e+07	2314377950	1010518550	0.436626	0.183689	医药制造业	C27	220000	吉林省	43415	119392400	0.467574	14.6517	1.10327e+06	2750.4	38407	0.0805093	0.153004	24.2	1
000661	2013	6	20	2048692281	4.21005e+08	5.48232	0.216653	1.38154e+07	2804640231	1101017512	0.39257	0.164487	医药制造业	C27	220000	吉林省	47428	130464000	0.462453	14.6379	1.07302e+06	2751.28	42846	0.0422764	0.153713	21.67	1
000661	2014	3	21	2262304449	4.44214e+08	3.96695	0.209468	1.81477e+07	3148423176	1103812321	0.350592	0.149117	医药制造业	C27	220000	吉林省	50160	138031400	0.465465	15.1779	1.23486e+06	2752.38	46516	0.0328387	0.136388	22.28	1
000661	2015	14	22	2402089641	5.38498e+08	4.50633	0.261534	1.76839e+07	3815501933	1380322611	0.361767	0.154653	医药制造业	C27	220000	吉林省	51086	140631300	0.434615	15.7048	936220	2753.32	51558	0.0269191	0.123246	22.28	1
000661	2016	13	23	2897439803	6.7692e+08	3.34867	0.180074	2.86276e+07	6203521430	1753071673	0.282593	0.135127	医药制造业	C27	220000	吉林省	53868	147768000	0.410784	16.4912	933777	2733	56098	0.0136487	0.0930225	22.36	1
000662	2009	0	16	4.28091e+08	3.47644e+06	1.83653	0.072802	4.37253e+06	1242517489	2.80402e+08	0.225673	0.002723	综合	S90	450000	广西壮族自治区	16045	77591600	0.369092	12.1457	367765	4856	27322	0.13038	0.0551606	15.36	0
000662	2010	6	17	4.60497e+08	-8.94961e+07	2.10651	0.129699	694212	1277405035	4.21525e+08	0.329985	-0.071031	化学原料及化学制品制造业	C26	450000	广西壮族自治区	20219	95698500	0.403398	13.8089	492309	4610	30673	0.194144	0.114887	15.36	0
000662	2011	4	18	5.14694e+08	-2.03009e+08	1.49594	0.051139	1901000	1141478962	4.28922e+08	0.37576	-0.167853	化学原料及化学制品制造业	C26	450000	广西壮族自治区	25326	117208700	0.413909	15.1052	694528	4645	33032	0.201493	0.132216	15.36	0
000662	2013	3	20	5.06528e+08	-6.22461e+07	2.14558	0.236129	2.53812e+06	8.86462e+08	2.92124e+08	0.329539	-0.062183	化学原料及化学制品制造业	C26	450000	广西壮族自治区	30741.2	144499040	0.397902	16.9543	946936	4719	41391	0.201362	0.109824	9.65	0
000662	2015	2	22	4.4599e+08	-2.92761e+06	10.9937	0.09134	850566	6.7994e+08	1.08427e+08	0.159466	-0.003878	化学原料及化学制品制造业	C26	450000	广西壮族自治区	35190	168031200	0.37849	18.2658	1034136	4796	52982	0.0489033	0.100343	17.96	0
000663	2009	0	15	3.54669e+08	-4.53471e+06	1.88034	0.065232	6.59505e+06	1323931366	8.54274e+08	0.645256	-0.003748	林业	A02	350000	福建省	33840	122365300	0.417306	14.2814	4.37745e+06	3627	28366	0.501812	0.0186309	32	1
000663	2010	5	16	2.9693e+08	1.1448e+07	1.86723	0.033487	1.56264e+07	1521575353	1093112485	0.718408	0.008046	林业	A02	350000	福建省	40025	147371200	0.434122	15.3449	5833659	3693	32340	0.598292	0.0357569	32	1
000663	2011	15	17	3.82744e+08	-4.41303e+07	1.38347	0.027056	1.49438e+06	1511585243	1134988505	0.75086	-0.029099	林业	A02	350000	福建省	47377	175601800	0.437074	17.3702	6868116	3720	38588	0.609976	0.0425483	32	1
000663	2012	8	18	4.56898e+08	1.3765e+07	1.76225	0.057635	4.96076e+06	1459912050	1080106786	0.739844	0.009265	林业	A02	350000	福建省	52763	197017800	0.433562	17.8492	7391259	3748	44525	0.574034	0.0460227	32	1
000663	2013	14	19	4.58932e+08	1.37748e+07	2.19902	0.024916	2.57498e+07	1354724726	9.94087e+08	0.733792	0.009788	林业	A02	350000	福建省	58145	218684900	0.432372	18.723	7.5447e+06	3774	48538	0.540699	0.0690935	32	1
000663	2014	8	20	4.60006e+08	-1.80336e+07	2.44915	0.031909	2.02454e+07	1370847631	1016802758	0.741733	-0.013233	林业	A02	350000	福建省	63472	240557600	0.433439	19.0144	7.45772e+06	3806	53426	0.526866	0.1027	32	1
000663	2015	121	21	8.91661e+08	4.74952e+07	1.46287	0.042525	1.96833e+07	3983671427	1939677656	0.486907	0.01774	林业	A02	350000	福建省	67965.5	259798200	0.416486	19.4652	6651711	3839	57628	0.270058	0.130002	19.03	1
000663	2016	49	22	1553984128	1.29118e+08	1.46011	0.069042	7.31492e+07	4323941191	2162407112	0.500101	0.031084	家具制造业	C21	350000	福建省	74707	288105800	0.406044	19.9465	5898211	3874	61973	0.251968	0.138357	19.03	1
000663	2017	16	23	1240034147	7.128e+07	1.54321	0.078679	1.21279e+08	4163261856	1946368351	0.46751	0.016797	家具制造业	C21	350000	福建省	82677	321820900	0.393849	20.4417	6452157	3911	67420	0.255592	0.0952104	19.03	1
000663	2018	16	24	7.54832e+08	-1339661442	1.28006	0.036941	1.58683e+07	2788596508	1951276951	0.699734	-0.38694	家具制造业	C21	350000	福建省	91197.2	358040400	0.402822	20.4271	6802135	3941	74316	0.402561	0.144142	19.03	1
000665	2009	0	21	6.65162e+08	2.57948e+07	1.90466	0.050537	710000	9.43401e+08	6.93354e+08	0.734952	0.030011	橡胶和塑料制品业	C29	420000	湖北省	22677	129611000	0.399941	32.8202	703772	5720	26547	0.393512	0.219613	22.72	1
000665	2010	0	22	9.36916e+08	4.05327e+07	2.71594	0.124232	5.25464e+06	9.87167e+08	706587218	0.715773	0.04199	橡胶和塑料制品业	C29	420000	湖北省	27906	159676100	0.421261	33.1303	1.10543e+06	5727.91	31811	0.406416	0.224413	22.72	1
000665	2011	20	23	1022575238	5.39676e+07	2.36565	0.106496	260000	9.66786e+08	6.62474e+08	0.685234	0.055239	橡胶和塑料制品业	C29	420000	湖北省	34197	196322600	0.434898	36.2991	1.40999e+06	5757.5	36128	0.369782	0.238064	23.39	1
000665	2012	0	24	1061346140	1.79969e+08	1.17109	0.107428	7.67764e+06	3241300582	1104332764	0.340707	0.05788	广播、电视、电影和影视录音制作业	R86	420000	湖北省	38572	222504500	0.437526	35.3014	1.38327e+06	5779	39846	0.114152	0.170217	20.19	1
000665	2013	0	25	1153629257	183903810	1.2855	0.105959	1.67882e+07	3313504113	9.92632e+08	0.299572	0.056113	广播、电视、电影和影视录音制作业	R86	420000	湖北省	42825.8	247918300	0.424792	36.1572	1.40239e+06	5799	43899	0.0602987	0.174243	20.19	1
000665	2014	0	26	1781431875	2.44893e+08	1.13518	0.152192	4.61619e+06	7515295436	2492425986	0.331647	0.040459	广播、电视、电影和影视录音制作业	R86	420000	湖北省	47144.6	273792176	0.401501	39.0921	1452938	5816	49838	0.0675815	0.164553	14.31	1
000665	2015	1	27	2408148613	3.71598e+08	1.31048	0.079264	5.9519e+06	7605236835	2256241206	0.296669	0.049151	广播、电视、电影和影视录音制作业	R86	420000	湖北省	50653.8	295501881	0.390264	38.9206	1.22856e+06	5851.5	54367	0.0361593	0.176618	13.16	1
000667	2009	0	20	8.88351e+08	2.80049e+08	1.70196	0.294064	0	8512906025	3455473596	0.40591	0.038019	房地产业	K70	530000	云南省	13539	61697500	0.338453	8.5891	43592.6	4571	26163	0.0592042	0.0315437	15.58	0
000667	2010	0	21	1955113702	2.00136e+08	1.27544	0.198752	0	9623022155	4569211401	0.474821	0.022071	房地产业	K70	530000	云南省	15752	72241800	0.360466	9.5379	64499.3	4601.6	29195	0.0734354	0.12919	15.58	0
000667	2011	0	22	1813276939	1.65689e+08	1.01473	0.192835	0	10889571353	5470071723	0.502322	0.016155	房地产业	K70	530000	云南省	19265	88931200	0.336698	10.9531	74904.3	4630.8	34004	0.0893975	0.124542	15.58	0
000667	2012	0	23	1772371705	1.63587e+08	1.0155	0.105275	154700	13043269723	7442268916	0.570583	0.01367	房地产业	K70	530000	云南省	22195	103094700	0.334714	11.8944	62374.9	4659	37629	0.154677	0.157972	15.46	0
000667	2013	0	24	3465257604	5.09912e+07	0.939311	0.087403	0	15080487400	9506810269	0.630405	0.003626	房地产业	K70	530000	云南省	25322	118323100	0.318415	12.7932	84372.9	4686.6	42447	0.105682	0.206557	15.58	0
000667	2014	0	25	2105363929	7.4837e+07	1.15496	0.078781	0	15917795634	10270502784	0.645221	0.004828	房地产业	K70	530000	云南省	27263.6	128145900	0.30426	14.197	64792.4	4713.9	46101	0.231104	0.235796	15.58	0
000667	2015	0	26	4678805867	4.24807e+08	1.37947	0.045473	0	17454657540	11382557982	0.652122	0.025459	房地产业	K70	530000	云南省	28806	136191700	0.282562	14.6031	50366.6	4741.8	52564	0.215816	0.205875	15.58	0
000667	2016	0	27	5204575938	6.59422e+08	1.14223	0.214634	0	18196505527	11359741572	0.624281	0.036993	房地产业	K70	530000	云南省	31093	147884200	0.263125	15.2435	48744.1	4771	60450	0.23466	0.222111	15.58	0
000667	2018	53	29	2520434843	1.49093e+08	0.940072	0.087065	859000	23098396422	15304443001	0.662576	0.007391	房地产业	K70	530000	云南省	37136.3	178811200	0.262592	18.8092	58665.4	4830	75701	0.12897	0.378411	15.58	0
000667	2019	74	30	3659484108	-207852520	0.981676	0.09005	7.67098e+06	27521265712	20278030958	0.736813	-0.008214	房地产业	K70	530000	云南省	47944	232237500	0.22828	19.6463	79061.4	4858	86585	0.189735	0.419151	16.17	0
000668	2009	0	21	3.55894e+08	1.24259e+08	1.60919	0.096804	105262	1049575855	3.59048e+08	0.342089	0.115577	房地产业	K70	420000	湖北省	22677	129611000	0.399941	32.8202	703772	5720	26547	0.142915	0.0896955	38.97	0
000668	2010	0	22	1.67928e+08	6.46736e+07	1.52497	0.003586	55664	951602379	2.0668e+08	0.217192	0.064636	房地产业	K70	310000	上海市	76074	171659800	0.380765	13.3716	24991842	2302.66	66115	0.0662041	0.067386	39.28	0
000668	2011	0	23	9.60276e+07	4.10601e+06	1.241	0.001845	0	9.41347e+08	2.01129e+08	0.213661	0.004338	房地产业	K70	310000	上海市	82560	191956900	0.375532	13.9027	29232878	2347.46	75591	0.0531154	0.0660792	39.28	0
000668	2012	0	24	7.01018e+07	4.62999e+06	1.40341	0.026079	7453227	1115379143	3.72e+08	0.333519	0.004502	房地产业	K70	310000	上海市	85373	201817200	0.351693	13.6697	28991184	2380.43	78673	0.0744142	0.0969232	39.28	0
000668	2014	0	26	1.08233e+07	-4.67939e+07	1.58074	0.209427	323000	1687219063	9.88253e+08	0.585729	-0.029169	房地产业	K70	310000	上海市	97370	235676953	0.312412	13.2411	31011514	2425.68	100251	0.441217	0.0436733	39.28	0
000668	2015	0	27	1.06621e+08	2.91328e+07	3.48258	0.055106	0	1441228879	7.1313e+08	0.494807	0.018624	房地产业	K70	310000	上海市	103796	251234500	0.285085	12.8711	30070260	2415.27	109174	0.0743365	0.0417198	39.28	0
000668	2019	0	31	4.18864e+08	4.21879e+07	1.31937	0.069848	680904	2713537312	1613370762	0.594564	0.01525	房地产业	K70	310000	上海市	157279	381553200	0.253456	13.1694	31669452	2428	149377	0.12559	0.232316	40.53	0
000670	2013	0	24	107147449	4.45739e+06	6.42464	0.343576	0	4.06469e+08	1.44044e+08	0.354378	0.012627	房地产业	K70	420000	湖北省	42825.8	247918300	0.424792	36.1572	1.40239e+06	5799	43899	0	0.0168743	25.99	0
000670	2014	7	25	1.74916e+08	4.8849e+06	6.6382	0.287549	6.31317e+06	7.61111e+08	2.208e+08	0.290102	0.010281	计算机、通信和其他电子设备制造业	C39	420000	湖北省	47144.6	273792176	0.401501	39.0921	1452938	5816	49838	0.00519739	0.0573386	25.92	0
000670	2015	16	26	3.44869e+08	-1.34153e+07	13.3134	0.137857	6.74216e+06	6.90521e+08	1.5264e+08	0.22105	-0.018483	计算机、通信和其他电子设备制造业	C39	420000	湖北省	50653.8	295501881	0.390264	38.9206	1.22856e+06	5851.5	54367	0.0375319	0.0854178	25.92	0
000671	2009	0	18	2232439555	1.80858e+08	1.46641	0.131736	6192269	3322596609	2070015045	0.623011	0.060257	综合	S90	350000	福建省	33840	122365300	0.417306	14.2814	4.37745e+06	3627	28366	0.164741	0.296426	23.9	0
000671	2010	0	19	3201675855	5.55185e+08	1.16986	0.116378	1514368	5903748548	3154484712	0.534319	0.120348	综合	S90	350000	福建省	40025	147371200	0.434122	15.3449	5833659	3693	32340	0.218377	0.132331	23.9	0
000671	2011	0	20	3228592050	2.86912e+08	0.959972	0.044319	7.93492e+06	13188700936	8847286232	0.670823	0.030055	房地产业	K70	350000	福建省	47377	175601800	0.437074	17.3702	6868116	3720	38588	0.388196	0.146679	24.44	0
000671	2012	0	21	5452346275	5.34637e+08	1.2671	0.051454	10984910	16445344201	12565688276	0.764088	0.036083	房地产业	K70	350000	福建省	52763	197017800	0.433562	17.8492	7391259	3748	44525	0.184191	0.27388	24.62	0
000671	2013	0	22	7444185001	5.98465e+08	1.1622	0.076115	9956667	32710619895	28412915452	0.868614	0.02435	房地产业	K70	350000	福建省	58145	218684900	0.432372	18.723	7.5447e+06	3774	48538	0.304971	0.392321	24.25	0
000671	2014	0	23	13894125702	1281790287	1.18736	0.072181	12537975	46229436628	39150837439	0.846881	0.032475	房地产业	K70	350000	福建省	63472	240557600	0.433439	19.0144	7.45772e+06	3806	53426	0.276361	0.36147	21.52	0
000671	2015	0	24	22379969159	1732717894	1.25825	0.193206	2529000	70173296581	56431194546	0.804169	0.029771	房地产业	K70	350000	福建省	67965.5	259798200	0.416486	19.4652	6651711	3839	57628	0.375035	0.221389	18.2	0
000671	2017	0	26	33163130245	2228352263	1.00491	0.153787	5.41635e+06	213250000000	182680000000	0.856649	0.013356	房地产业	K70	350000	福建省	82677	321820900	0.393849	20.4417	6452157	3911	67420	0.34552	0.230269	18.04	0
000671	2018	0	27	56470090684	3906363995	0.9392	0.123185	5.65432e+07	263397000000	222367000000	0.844228	0.016391	房地产业	K70	350000	福建省	91197.2	358040400	0.402822	20.4271	6802135	3941	74316	0.26221	0.298214	18.04	0
000671	2019	14	28	61049371313	4321360736	0.948329	0.119299	3.98412e+07	307552000000	256653000000	0.834503	0.015137	房地产业	K70	350000	福建省	107139	423950000	0.381424	20.0169	6.2042e+06	3973	81814	0.24147	0.326781	18.31	0
000672	2013	10	21	2543727567	2.60663e+08	1.1859	0.051202	4.42892e+07	3310973325	1839430013	0.555556	0.075663	非金属矿物制品业	C30	620000	甘肃省	24538.9	63306923	0.351497	10.9192	7274.7	2582.18	42833	0.247843	0.213912	30.16	0
000672	2014	1	22	2736641249	3.69438e+08	1.37522	0.068056	4.51114e+07	3850366198	2074391929	0.538752	0.103176	非金属矿物制品业	C30	620000	甘肃省	26432.9	68368208	0.331031	11.8697	4088.92	2590.78	46960	0.204396	0.23896	31.19	0
000672	2015	0	23	2025544666	6.00737e+07	1.28595	0.019465	7.3688e+07	4678064000	2813419597	0.601407	0.014088	非金属矿物制品业	C30	620000	甘肃省	26165.3	67903169	0.261858	12.4003	3745.82	2599.55	52942	0.264063	0.233749	31.19	0
000672	2016	0	24	2916064692	1.39048e+08	2.45135	0.029751	3.58368e+07	5813051108	4209771938	0.724193	0.023725	非金属矿物制品业	C30	620000	甘肃省	27643	72003700	0.244088	11.9911	2565.51	2610	57575	0.210655	0.23217	32.27	0
000672	2017	0	25	4587533895	7.67836e+08	1.92809	0.031016	4.45605e+07	5987757605	3636523900	0.607327	0.130133	非金属矿物制品业	C30	620000	甘肃省	28496.5	74598995	0.23639	12.4786	3136.58	2626	63374	0.273815	0.178392	32.27	0
000672	2018	5	26	5304576748	1486998549	1.47129	0.065293	3.81552e+07	7002430719	3435716025	0.490646	0.228942	非金属矿物制品业	C30	620000	甘肃省	31336.1	82460700	0.247584	12.2347	3344.66	2637	70695	0.134877	0.190481	32.27	0
000672	2019	7	27	7412062639	2378124291	1.91938	0.211565	1.10544e+08	9899462609	4119757680	0.41616	0.281403	非金属矿物制品业	C30	620000	甘肃省	32994.6	87183000	0.266078	12.3314	5069.25	2647	73607	0.126187	0.126401	32.27	0
000673	2013	0	16	1.67922e+07	2.26392e+06	25.1123	0.058822	0	8.17719e+07	7.04809e+07	0.86192	0.028215	文化艺术业	R87	140000	山西省	34983.8	126652500	0.476342	17.3259	542065	3629.8	46407	0	0.0733897	29.99	0
000673	2014	0	17	2.24009e+07	-572178	26.8334	0.033395	0	1.20938e+08	1.09419e+08	0.904748	-0.005645	文化艺术业	R87	140000	山西省	35070	127614900	0.428712	17.406	691159	3647.96	48969	0.081033	0.0649398	29.99	0
000673	2015	0	18	4.92984e+08	1.15785e+08	3.39562	0.127862	2.114e+07	2565666965	4.58171e+08	0.178578	0.086194	文化艺术业	R87	140000	山西省	34918.7	127664900	0.341488	19.1273	760652	3664.12	51803	0.0358581	0.0797377	22.33	0
000673	2017	0	20	8.20254e+08	1.55346e+08	2.1639	0.075002	2.08742e+07	3666852561	1342312751	0.366067	0.045572	文化艺术业	R87	140000	山西省	42060	155284200	0.371655	21.0429	1.01728e+06	3702	60061	0.16131	0.103107	22.13	0
000676	2009	32	13	7.78066e+08	-1.11642e+08	2.19539	0.070495	3.87451e+06	1455645195	1025567811	0.704545	-0.076643	仪器仪表制造业	C40	410000	河南省	20597	194804600	0.508215	33.4115	376612	9487	26906	0.229211	0.219643	29.24	0
000676	2015	5	19	3.17583e+08	-4.22048e+06	27.338	0.28101	4.12194e+06	3.12566e+08	1.66975e+08	0.534206	-0.008965	电气机械及器材制造业	C38	410000	河南省	39122.6	370021600	0.427633	46.5782	5.20909e+06	9480	45403	0.265834	0.130543	20.03	0
000677	2009	22	21	3514494842	105789422	1.95911	0.079282	7.36645e+07	6655186715	5919600107	0.889472	0.016838	化学纤维制造业	C28	370000	山东省	35894	338966500	0.49846	43.1598	7559835	9470.3	29398	0.439431	0.259521	16.24	1
000677	2010	23	22	4720406751	-445914685	1.51173	0.126321	77860019	7577133076	7242461153	0.955831	-0.062427	化学纤维制造业	C28	370000	山东省	41106	391699200	0.481529	44.4003	9632505	9587.86	33321	0.504479	0.342695	16.24	1
000677	2013	17	25	2359247813	-301538155	1.62465	0.092753	1.28056e+07	3328047457	2806421623	0.843264	-0.086523	化学纤维制造业	C28	370000	山东省	56884.9	552303249	0.438566	47.5858	10102871	9733.39	46998	0.249906	0.0797443	29.77	1
000677	2014	8	26	1803428585	-4.29614e+08	2.68386	0.067478	2678000	3012838281	2444773530	0.811452	-0.135506	化学纤维制造业	C28	370000	山东省	60879.1	594265902	0.426423	46.4076	10704204	9789.43	51825	0.283354	0.110419	29.77	1
000677	2016	17	28	4.86099e+08	1.62659e+07	7.68724	0.110916	1352379	8.44386e+08	2.01253e+08	0.238342	0.019457	化学纤维制造业	C28	370000	山东省	68733	680244900	0.40557	50.9142	8246447	9947	62539	0.0637149	0.0610217	23.15	0
000677	2017	1	29	5.54309e+08	7.73285e+06	4.30011	0.011418	839857	8.4475e+08	1.93884e+08	0.229517	0.009156	化学纤维制造业	C28	370000	山东省	72807.1	726341491	0.395209	57.122	8415128	10005.8	68081	0.0629417	0.0634344	23.15	0
000678	2009	6	16	4.9248e+08	1.47847e+07	2.92317	0.033325	5605203	7.78503e+08	303641083	0.390032	0.018994	铁路、船舶、航空航天和其它运输设备制造业	C37	420000	湖北省	22677	129611000	0.399941	32.8202	703772	5720	26547	0.125352	0.172232	27.46	1
000678	2010	22	17	7.87606e+08	2.54235e+07	3.02393	0.059686	2282600	9.19182e+08	4.19097e+08	0.455946	0.029951	通用设备制造业	C34	420000	湖北省	27906	159676100	0.421261	33.1303	1.10543e+06	5727.91	31811	0.152309	0.195052	27.42	1
000678	2011	13	18	8.73149e+08	2.58421e+07	1.61415	0.072479	3308900	1046155462	5.20472e+08	0.497509	0.026298	通用设备制造业	C34	420000	湖北省	34197	196322600	0.434898	36.2991	1.40999e+06	5757.5	36128	0.100367	0.195907	27.42	1
000678	2012	14	19	7.61356e+08	5.57237e+06	1.50818	0.065181	2.33101e+07	1319050330	7.88067e+08	0.597451	0.004712	通用设备制造业	C34	420000	湖北省	38572	222504500	0.437526	35.3014	1.38327e+06	5779	39846	0.134946	0.149099	27.42	1
000678	2013	15	20	9.19038e+08	4.14382e+06	1.2294	0.111001	2.96552e+07	2153845404	1055880249	0.49023	0.002386	通用设备制造业	C34	420000	湖北省	42825.8	247918300	0.424792	36.1572	1.40239e+06	5799	43899	0.193829	0.145468	29.83	1
000678	2014	18	21	1266749129	7.6984e+06	1.5382	0.050381	2.10345e+07	2242024826	1142651710	0.509652	0.003503	通用设备制造业	C34	420000	湖北省	47144.6	273792176	0.401501	39.0921	1452938	5816	49838	0.184412	0.166031	29.83	1
000678	2015	10	22	1252523366	-7.40761e+07	2.27717	0.048067	2.55986e+07	2350179405	1302997543	0.554425	-0.032262	通用设备制造业	C34	420000	湖北省	50653.8	295501881	0.390264	38.9206	1.22856e+06	5851.5	54367	0.300954	0.133353	30.13	1
000678	2016	11	23	1395099474	1.66101e+07	2.72317	0.063617	2.94865e+07	2578296552	1288774193	0.499855	0.00674	通用设备制造业	C34	420000	湖北省	55665	326653800	0.383782	39.4158	1.0645e+06	5885	59831	0.24735	0.142597	27.94	1
000678	2018	8	25	1490778671	-5.602e+07	1.3524	0.062806	1.44197e+07	2755753716	1497940439	0.543568	-0.020161	通用设备制造业	C34	420000	湖北省	66615.7	393665500	0.370205	37.5447	1.36103e+06	5917	73777	0.255126	0.174966	27.94	0
000679	2009	0	16	3146476219	2.30617e+08	1.55648	0.185626	4300000	4472763822	3265451002	0.730075	0.04941	零售业	F52	210000	辽宁省	35239	152124900	0.455259	20.6211	3.07688e+06	4319	30523	0.153661	0.499316	42.27	0
000679	2010	0	17	3625877041	367862704	1.24983	0.279571	9782000	7577156933	6089676589	0.803689	0.061056	零售业	F52	210000	辽宁省	42355	184572700	0.476196	21.9564	3.8992e+06	4374.9	34437	0.249434	0.493923	42.27	0
000679	2011	0	18	3194221837	2.45355e+08	1.05573	0.186231	3077000	9365231373	7709611868	0.823216	0.028963	零售业	F52	210000	辽宁省	50760	222267000	0.481247	23.6341	4598764	4383	38154	0.336991	0.443196	37.5	0
000679	2012	0	19	3377327433	2.11727e+08	1.06564	0.148508	0	9617611489	7679352221	0.798468	0.022307	零售业	F52	210000	辽宁省	56649	248464300	0.467072	23.5984	4703771	4389	41858	0.286974	0.449116	29.92	0
000679	2013	0	20	3631997682	2.33008e+08	0.996877	0.10154	0	9465841331	7379844589	0.779629	0.02442	零售业	F52	210000	辽宁省	61996.2	272132200	0.459713	24.1049	4.49906e+06	4390	45505	0.419874	0.323178	29.93	0
000679	2014	0	21	3596961778	1.10829e+08	1.06236	0.199304	150000	8901890407	6816168071	0.765699	0.012068	零售业	F52	210000	辽宁省	65201.2	286265800	0.442136	24.751	4857891	4391	48190	0.468462	0.134367	29.93	0
000679	2015	0	22	2793841158	-2.23727e+08	1.59744	0.078028	472124	8427989653	6592629577	0.78223	-0.02582	零售业	F52	210000	辽宁省	65354.4	286690160	0.393136	25.8296	4.13356e+06	4382.4	52332	0.466097	0.12963	29.93	0
000679	2016	0	23	1927315664	2.95018e+07	1.49715	0.153407	860079	6941296781	5367474358	0.773267	0.003839	零售业	F52	210000	辽宁省	50791	222469000	0.306484	26.353	3.87541e+06	4378	56015	0.293778	0.188036	28.06	0
000680	2009	11	16	6956229712	4.60196e+08	1.81863	0.193926	1.92836e+07	6338270585	2925260323	0.461523	0.07999	专用设备制造业	C35	370000	山东省	35894	338966500	0.49846	43.1598	7559835	9470.3	29398	0.129431	0.311097	21.1	1
000680	2010	32	17	13399072125	9.53617e+08	1.73885	0.155604	3.83099e+07	10698073239	6330170202	0.591711	0.111951	专用设备制造业	C35	370000	山东省	41106	391699200	0.481529	44.4003	9632505	9587.86	33321	0.157181	0.414763	21.1	1
000680	2011	282	18	14702048927	5.51991e+08	1.11888	0.171708	54357000	13809171572	8952649616	0.648312	0.045047	专用设备制造业	C35	370000	山东省	47335	453618500	0.469026	47.2882	10743801	9637	37618	0.283684	0.268371	21.1	1
000680	2012	280	19	10484746986	2.30418e+07	1.03994	0.149384	9.87765e+07	13305699159	8394785917	0.630917	0.0017	专用设备制造业	C35	370000	山东省	51768	500132449	0.455846	47.4266	10197143	9684.97	41904	0.240104	0.242806	21.1	1
000680	2013	232	20	10135371015	-3.89671e+08	0.950024	0.130962	2.89946e+07	12580070535	7816122424	0.62131	-0.030107	专用设备制造业	C35	370000	山东省	56884.9	552303249	0.438566	47.5858	10102871	9733.39	46998	0.201857	0.258976	27.62	1
000680	2014	144	21	7269453451	-2.78874e+07	1.33352	0.115035	4.34936e+07	11210769100	6701490541	0.597773	-0.00234	专用设备制造业	C35	370000	山东省	60879.1	594265902	0.426423	46.4076	10704204	9789.43	51825	0.168116	0.234104	27.62	1
000680	2015	88	22	3770740549	-9.68145e+08	1.49128	0.103153	2.7727e+07	9398845308	5906699496	0.628449	-0.093951	专用设备制造业	C35	370000	山东省	64168.3	630023325	0.411266	47.4195	9262136	9847.16	57270	0.164684	0.23474	27.62	1
000680	2016	100	23	4404461082	1.76484e+07	1.30802	0.093718	1.15192e+08	9262041348	5749557869	0.620766	0.001891	专用设备制造业	C35	370000	山东省	68733	680244900	0.40557	50.9142	8246447	9947	62539	0.243098	0.25855	27.62	1
000680	2017	160	24	6350799795	6.21144e+07	1.24057	0.071825	1.99667e+07	9561029843	5945659399	0.621864	0.0066	专用设备制造业	C35	370000	山东省	72807.1	726341491	0.395209	57.122	8415128	10005.8	68081	0.2641	0.308347	27.62	1
000680	2018	282	25	8001726235	8.50353e+07	1.03494	0.100515	2.16906e+07	9371852019	5698888376	0.608086	0.008936	专用设备制造业	C35	370000	山东省	76267.3	764696700	0.337983	58.5871	8576726	10047	73593	0.244562	0.311814	29.37	1
000681	2013	2	20	1.05486e+08	1.31039e+07	8.86507	0.181259	542650	2.08595e+08	3.94208e+07	0.188982	0.064976	软件和信息技术服务业	I65	320000	江苏省	75354	597533700	0.428633	47.3843	33933016	7939.49	57177	0	0.108116	15.46	0
000681	2014	2	21	3.91092e+08	143019956	2.7594	0.170338	4.03232e+07	1523704748	141136388	0.092627	0.156174	纺织服装、服饰业	C18	320000	江苏省	81874	650883200	0.414252	47.8713	34980320	7960.06	60867	0	0.0607953	14.61	0
000681	2015	0	22	5.42903e+08	1.71049e+08	3.48464	0.227216	798715	2770124809	658274814	0.237634	0.079672	文化艺术业	R87	320000	江苏省	87995	701163800	0.399285	48.4096	33729768	7976.3	66196	0.0307993	0.0506382	13.98	0
000682	2009	8	15	9.44891e+08	3.79195e+07	2.90988	0.226401	2.32154e+07	1733439866	3.19253e+08	0.184173	0.021918	互联网和相关服务	I64	370000	山东省	35894	338966500	0.49846	43.1598	7559835	9470.3	29398	0.0138453	0.121466	19.74	1
000682	2010	13	16	1027179209	3.70015e+07	2.61969	0.291274	2.78436e+07	1865542374	3.96317e+08	0.212441	0.020585	互联网和相关服务	I64	370000	山东省	41106	391699200	0.481529	44.4003	9632505	9587.86	33321	0.0128649	0.155011	19.74	1
000682	2011	16	17	1182556480	4.15105e+07	1.81343	0.162283	2.65554e+07	1947555172	4.41015e+08	0.226445	0.021773	互联网和相关服务	I64	370000	山东省	47335	453618500	0.469026	47.2882	10743801	9637	37618	0.00462118	0.175238	19.74	1
000682	2012	21	18	1437726423	5.96831e+07	1.59765	0.130287	3.17657e+07	2400677539	8.32703e+08	0.346862	0.027452	电气机械及器材制造业	C38	370000	山东省	51768	500132449	0.455846	47.4266	10197143	9684.97	41904	0.0453797	0.23639	19.74	1
000682	2013	21	19	1665293968	8.98991e+07	1.43221	0.144843	4.05924e+07	2678773588	1029422149	0.384289	0.035397	电气机械及器材制造业	C38	370000	山东省	56884.9	552303249	0.438566	47.5858	10102871	9733.39	46998	0.0451296	0.26121	19.74	1
000682	2014	16	20	1840595193	1.08864e+08	1.97841	0.113788	4.94209e+07	3105941130	1352258396	0.435378	0.037638	电气机械及器材制造业	C38	370000	山东省	60879.1	594265902	0.426423	46.4076	10704204	9789.43	51825	0.0505785	0.288996	19.74	1
000682	2015	48	21	2083257569	1.13404e+08	2.63133	0.139273	4.96228e+07	3268425267	1372447329	0.419911	0.035581	电气机械及器材制造业	C38	370000	山东省	64168.3	630023325	0.411266	47.4195	9262136	9847.16	57270	0.0270728	0.287598	19.74	1
000683	2009	1	12	1739732252	8.78637e+08	1.71562	0.111226	1.95731e+07	6462317756	3509318459	0.543043	0.159337	化学原料及化学制品制造业	C26	150000	内蒙古自治区	40282	97402500	0.462342	7.5805	108694	2422.07	30486	0.234433	0.164695	20.62	0
000683	2010	0	13	2333361701	1.82187e+08	1.69752	0.051695	5.62782e+06	5671305198	2665803844	0.470051	0.03003	化学原料及化学制品制造业	C26	150000	内蒙古自治区	47347	116720000	0.481357	9.4704	161063	2472.18	35211	0.219196	0.138158	19.86	0
000683	2011	0	14	3135151698	3.82947e+08	1.19028	0.045733	2.06777e+07	6013452945	2742777180	0.456107	0.065531	化学原料及化学制品制造业	C26	150000	内蒙古自治区	57974	143598800	0.494545	9.5957	246266	2481.71	41118	0.240528	0.104494	19.86	0
000683	2012	0	15	3662302647	2.96932e+08	0.950732	0.039139	1.74468e+07	9966058446	5766514065	0.578615	0.034943	化学原料及化学制品制造业	C26	150000	内蒙古自治区	63886	158805788	0.487122	10.5054	175005	2489.85	46557	0.217099	0.125683	19.86	0
000683	2013	2	16	3399345250	4.0624e+07	0.904414	0.038658	1.12404e+07	11755531480	7568292753	0.643807	0.003738	化学原料及化学制品制造业	C26	150000	内蒙古自治区	67835.6	169165029	0.469624	10.8272	162700	2497.61	50723	0.271649	0.152016	19.86	0
000683	2014	1	17	7199725486	2.767e+08	0.953285	0.097607	1.03471e+07	19530031211	10980575018	0.562241	0.014851	化学原料及化学制品制造业	C26	150000	内蒙古自治区	71046.4	177701888	0.444812	11.1723	163137	2504.81	53748	0.225812	0.177707	36.49	0
000683	2015	6	18	7318091306	1.04726e+08	1.021	0.060167	1.6852e+07	19381734997	11118337985	0.57365	0.005383	化学原料及化学制品制造业	C26	150000	内蒙古自治区	71100.5	178315088	0.434017	10.7863	131844	2511.04	57135	0.232219	0.176976	36.74	0
000683	2016	8	19	9135944524	-6.33601e+08	1.05826	0.142373	1.11428e+07	22233426491	12474296851	0.56106	-0.030451	化学原料及化学制品制造业	C26	150000	内蒙古自治区	72064	181281000	0.398994	11.1516	100483	2520	61067	0.199846	0.222914	34.13	0
000683	2017	36	20	10303946254	9.394e+08	1.03285	0.098392	1.86315e+07	22038382608	11507708224	0.522167	0.042438	化学原料及化学制品制造业	C26	150000	内蒙古自治区	63764	160962100	0.317404	11.7798	104594	2529	66679	0.231405	0.188358	33.34	0
000683	2018	13	21	8923581906	1638457868	0.929279	0.062859	1.94882e+07	23613683639	11863343063	0.502393	0.07178	化学原料及化学制品制造业	C26	150000	内蒙古自治区	68302	172892200	0.307224	12.2929	110435	2534	73835	0.19995	0.190657	33.26	0
000683	2019	21	22	7693220354	8.72943e+08	0.874606	0.069912	1.48114e+07	23519258708	11360908889	0.483047	0.037042	化学原料及化学制品制造业	C26	150000	内蒙古自治区	67852.1	172125300	0.320368	12.4677	95118.5	2540	80563	0.199134	0.153132	28.6	0
000685	2009	0	17	7.46722e+08	817035768	1.63697	0.0461	7.5752e+06	5763188124	1494485969	0.259316	0.15917	公共设施管理业	N78	440000	广东省	41166	394825600	0.458216	30.919	38241320	9638	36469	0.140027	0.0359067	62.23	1
000685	2010	0	18	8.53937e+08	6.75315e+08	1.23762	0.04776	850000	6170419867	1284679626	0.2082	0.113179	水的生产和供应业	D46	440000	广东省	44736	460130600	0.466448	33.4187	48449160	10441	40432	0.0539672	0.0151076	62.24	1
000685	2011	1	19	7.94755e+08	1093560820	1.09336	0.11478	7700000	7990287966	2271791914	0.284319	0.152558	水的生产和供应业	D46	440000	广东省	50807	532102800	0.463249	35.7521	54988584	10504.8	45060	0.0559016	0.00971941	62.24	1
000685	2012	0	20	8.17706e+08	3.68013e+08	1.27342	0.053374	14110000	7642459932	1554737780	0.203434	0.047082	水的生产和供应业	D46	440000	广东省	54095	570679177	0.452269	40.4011	57123712	10594	50278	0	0.0107901	62.25	1
000685	2013	2	21	8.67468e+08	6.09863e+08	1.23156	0.05262	2.31203e+07	8205166722	1618993596	0.197314	0.076952	水的生产和供应业	D46	440000	广东省	58833	624747900	0.438997	41.2315	59207052	10644	53318	0.00304686	0.012932	62.254	1
000685	2014	1	22	1154874930	7.76242e+08	1.69114	0.068882	1.51425e+07	9955405356	2319466545	0.232986	0.083851	水的生产和供应业	D46	440000	广东省	63469	678098500	0.429792	44.0952	58884636	10724	59481	0	0.014202	49.26	1
000685	2015	1	23	1230272341	1520056391	1.48378	0.115605	3.09829e+07	13744795169	2705688649	0.196852	0.128274	水的生产和供应业	D46	440000	广东省	67503	728125500	0.415581	47.6901	54274784	10849	65788	0.00589314	0.0206974	46.81	1
000685	2019	42	27	2219578463	1070970687	0.941331	0.059697	2.19284e+07	19133029367	5656864046	0.29566	0.059045	水的生产和供应业	D46	440000	广东省	94172	1076710700	0.365915	52.2094	43476296	11521	98889	0.0785606	0.0711072	47.98	1
000687	2009	1	12	784118230	6.60024e+07	3.14246	0.027906	1.36889e+07	1731620884	411447304	0.237608	0.042078	化学纤维制造业	C28	130000	河北省	24581	172354800	0.463222	28.2705	1.34356e+06	7034.4	27774	0.0346496	0.0425032	48.08	1
000687	2010	5	13	8.48824e+08	5.65198e+07	2.63804	0.086023	1.02268e+07	1541985557	4.04313e+08	0.262203	0.034531	化学纤维制造业	C28	130000	河北省	28668	203942600	0.468467	29.7092	1.75091e+06	7193.6	31451	0.0581328	0.0562021	48.08	1
000687	2011	0	14	9.66298e+08	6.98868e+07	1.93183	0.037321	8.55821e+06	1849362434	7.6888e+08	0.415754	0.041215	化学纤维制造业	C28	130000	河北省	33969	245157600	0.480115	31.1141	2.0222e+06	7240.51	35309	0.101979	0.16759	48.08	1
000687	2012	5	15	8.66589e+08	1.00395e+07	1.38329	0.244882	2.36785e+06	2890427167	1267206325	0.438415	0.004236	化学纤维制造业	C28	130000	河北省	36584	265750100	0.470803	31.5755	1.77518e+06	7287.51	38658	0.120115	0.0990997	24.31	1
000687	2013	0	16	7.84873e+08	-1.58771e+08	1.38581	0.07307	255346	2689472085	1219057886	0.45327	-0.056908	化学纤维制造业	C28	130000	河北省	38909	284429500	0.463903	33.4278	1.59843e+06	7332.61	41501	0.122342	0.0812093	24.31	1
000687	2015	5	18	8.77868e+08	-2.72941e+08	6.16232	0.053018	9.78246e+06	2627482944	1488776026	0.566617	-0.105549	化学纤维制造业	C28	130000	河北省	40255	298061100	0.42361	32.7981	1.39836e+06	7424.92	50921	0.30181	0.138875	29.8	0
000687	2016	46	19	1505217125	1.28565e+08	2.86486	0.219078	3.79029e+07	3870955091	2525581266	0.652444	0.039568	计算机、通信和其他电子设备制造业	C39	130000	河北省	43062	320704500	0.417439	33.5218	1.11785e+06	7470	55334	0.250641	0.0956972	29.8	0
000687	2017	48	20	1346557252	3.77676e+07	2.11035	0.100977	5.69695e+07	4123204851	2706073950	0.656304	0.009449	计算机、通信和其他电子设备制造业	C39	130000	河北省	45387	340163200	0.404448	32.9972	1.05698e+06	7519.52	63036	0.220052	0.11669	29.46	0
000687	2019	19	22	2.69478e+08	-1544738867	4.06701	0.013162	3.32697e+07	1776462166	2180203785	1.22727	-0.526613	计算机、通信和其他电子设备制造业	C39	130000	河北省	46347.9	351045200	0.327679	35.7831	859257	7592	72956	0.618786	0.126404	29.46	0
000688	2013	0	24	6.69689e+08	2.82251e+08	2.08812	0.26617	190000	1143553254	1.7238e+08	0.150741	0.253926	有色金属矿采选业	B09	500000	重庆市	43223	127832600	0.410666	14.8684	3764038	2970	50006	0	0.0871106	40.83	0
000688	2014	0	25	986921890	3.22606e+08	2.11186	0.095778	54969	1642632950	4.36524e+08	0.265747	0.229254	有色金属矿采选业	B09	500000	重庆市	47850	142626000	0.362893	16.5817	4310234	2991.4	55588	0.129061	0.058826	40.99	0
000688	2015	0	26	1090652107	2.87958e+08	2.38262	0.079002	19539	1921878373	4.27553e+08	0.222466	0.16157	有色金属矿采选业	B09	500000	重庆市	52321	157172700	0.353593	18.1068	3609062	3016.55	60543	0.0801299	0.0718461	40.99	0
000690	2009	0	12	2940740738	5.57736e+08	2.24316	0.026288	720000	6444436508	3471173362	0.538631	0.098166	电力、热力生产和供应业	D44	440000	广东省	41166	394825600	0.458216	30.919	38241320	9638	36469	0.445035	0.0614478	31.76	0
000690	2010	0	13	3078538630	3.30573e+08	1.84872	0.135684	440000	7371291181	4182562746	0.567412	0.047855	电力、热力生产和供应业	D44	440000	广东省	44736	460130600	0.466448	33.4187	48449160	10441	40432	0.414826	0.0358237	30.88	0
000690	2011	0	14	3515157954	1.70023e+08	1.23829	0.030954	855000	8119212428	4812259841	0.5927	0.021952	电力、热力生产和供应业	D44	440000	广东省	50807	532102800	0.463249	35.7521	54988584	10504.8	45060	0.421033	0.0291307	30.88	0
000690	2012	0	15	3950759722	451319796	1.40619	0.045581	1443000	9532982684	5701489713	0.59808	0.051135	电力、热力生产和供应业	D44	440000	广东省	54095	570679177	0.452269	40.4011	57123712	10594	50278	0.393701	0.0211877	30.88	0
000690	2013	0	16	5655572709	1107336299	1.46098	0.213336	420000	9823898841	5238351532	0.533225	0.114413	电力、热力生产和供应业	D44	440000	广东省	58833	624747900	0.438997	41.2315	59207052	10644	53318	0.318546	0.0417381	30.88	0
000690	2014	0	17	4697106693	1021474205	1.61228	0.220074	828000	9555576987	4541720461	0.475295	0.105134	电力、热力生产和供应业	D44	440000	广东省	63469	678098500	0.429792	44.0952	58884636	10724	59481	0.291209	0.0106425	30.24	0
000690	2015	0	18	3574114397	6.44315e+08	2.21328	0.130747	228000	9701528230	4643296604	0.478615	0.066917	电力、热力生产和供应业	D44	440000	广东省	67503	728125500	0.415581	47.6901	54274784	10849	65788	0.281413	0.00259863	30.3	0
000691	2012	0	20	37259226	-7.95311e+06	7.13567	0.003367	0	2.6041e+08	1.59703e+08	0.613278	-0.031262	房地产业	K70	460000	海南省	32377	28555400	0.182505	4.0887	1.14842e+06	886.55	39485	0	0.348957	9.97	0
000691	2013	0	21	32384477	-4.96783e+06	5.74112	0.010879	0	280365564	184627108	0.658523	-0.018818	房地产业	K70	460000	海南省	35663	31775600	0.173438	4.3804	1.09497e+06	895.28	44971	0	0.32163	9.97	0
000691	2014	0	22	1.31289e+07	-4.35235e+07	5.52516	0.020343	0	3.5e+08	2.69317e+08	0.769477	-0.13697	房地产业	K70	460000	海南省	38923.7	35007200	0.146941	4.4792	1.26842e+06	903.48	49882	0.108572	0.289577	9.97	0
000691	2015	0	23	1.04716e+08	1.42094e+07	12.126	0.052606	0	2.86904e+08	1.92783e+08	0.671943	0.04462	房地产业	K70	460000	海南省	40818	37027600	0.131213	4.8245	1054274	910.82	57600	0.139419	0.193232	9.97	0
000692	2010	0	17	1291345506	3.0737e+07	1.35484	0.13669	6.17857e+06	2782342087	1614460174	0.580252	0.011088	电力、热力生产和供应业	D44	210000	辽宁省	42355	184572700	0.476196	21.9564	3.8992e+06	4374.9	34437	0.144483	0.332621	35.1	1
000692	2011	0	18	1345945211	4.30003e+07	0.995567	0.165507	5.50229e+06	3520437266	2284641491	0.648965	0.013645	电力、热力生产和供应业	D44	210000	辽宁省	50760	222267000	0.481247	23.6341	4598764	4383	38154	0.218723	0.290957	35.1	1
000692	2012	0	19	1507528175	2.94084e+07	1.00607	0.145719	3.7356e+07	3309836368	2059124678	0.622123	0.008611	电力、热力生产和供应业	D44	210000	辽宁省	56649	248464300	0.467072	23.5984	4703771	4389	41858	0.114507	0.311835	35.1	1
000692	2013	1	20	1558196971	1.98916e+07	1.2287	0.051519	2.55206e+07	3678943444	2407694978	0.654453	0.005692	电力、热力生产和供应业	D44	210000	辽宁省	61996.2	272132200	0.459713	24.1049	4.49906e+06	4390	45505	0.228226	0.359475	35.1	1
000692	2014	0	21	1573201660	4.71161e+07	1.31913	0.065474	1.9708e+07	3793313478	2499648799	0.658962	0.012611	电力、热力生产和供应业	D44	210000	辽宁省	65201.2	286265800	0.442136	24.751	4857891	4391	48190	0.206713	0.328896	35.1	1
000692	2015	0	22	1568992213	7.97575e+07	1.53828	0.064978	4.06384e+07	4278777717	2878963795	0.672847	0.019761	电力、热力生产和供应业	D44	210000	辽宁省	65354.4	286690160	0.393136	25.8296	4.13356e+06	4382.4	52332	0.271777	0.337741	35.1	1
000692	2016	0	23	1829976671	6.0597e+07	1.40629	0.068506	1.68661e+08	4890140754	3451027221	0.705711	0.013218	电力、热力生产和供应业	D44	210000	辽宁省	50791	222469000	0.306484	26.353	3.87541e+06	4378	56015	0.369588	0.286201	35.1	1
000692	2017	0	24	1766202434	-5.62722e+07	1.2578	0.077162	1.39145e+08	5643060585	4279288319	0.758328	-0.010685	电力、热力生产和供应业	D44	210000	辽宁省	53526.7	234092400	0.311946	26.8767	4250781	4369	61153	0.377898	0.266556	35.1	1
000692	2018	0	25	1908428574	2.2964e+07	0.983337	0.066223	9.91764e+07	6094147190	4628536008	0.759505	0.003913	电力、热力生产和供应业	D44	210000	辽宁省	58007.5	253153500	0.305486	27.5875	4.97142e+06	4359	67324	0.396938	0.268428	35.1	1
000693	2014	1	21	8049169502	2.12254e+08	1.37055	0.048859	635866	4202680115	2804697198	0.667359	0.055755	有色金属矿采选业	B09	510000	四川省	35128	285366600	0.415325	33.8643	3.43446e+06	8140.2	52555	0.160645	0.457066	19.77	0
000693	2015	0	22	8508137089	-1.55416e+08	1.76679	0.003734	1900000	5432360612	4175492491	0.768633	-0.032183	有色金属矿采选业	B09	510000	四川省	36775	300531000	0.367319	36.151	2.67375e+06	8204	58915	0.192234	0.520228	19.77	0
000695	2009	0	17	5.73419e+08	-4.60096e+07	2.056	0.05669	1.82503e+07	9.61925e+08	6.38742e+08	0.664025	-0.047248	化学原料及化学制品制造业	C26	120000	天津市	62574	75218500	0.481545	10.1369	4.48805e+06	1228.16	43937	0.498999	0.058255	37.59	1
000695	2011	0	19	7.33964e+08	6.55282e+06	1.7777	0.044545	3.65805e+07	1267171235	9.28342e+08	0.732609	0.005717	电力、热力生产和供应业	D44	120000	天津市	85213	113072800	0.480296	10.8723	7113264	1355	55658	0.421411	0.234329	37.3	1
000695	2012	0	20	7.82878e+08	5.24717e+06	1.98497	0.055604	3.30057e+07	1189948163	8.44816e+08	0.709961	0.004265	电力、热力生产和供应业	D44	120000	天津市	93173	128938800	0.474881	11.3034	7.74345e+06	1413.15	61514	0.246229	0.219746	37.3	1
000695	2013	0	21	7.28582e+08	3.61313e+06	2.16163	0.032189	3.28962e+07	1154914346	839638085	0.727013	0.003082	电力、热力生产和供应业	D44	120000	天津市	100105	144420100	0.462443	12.0996	8014515	1472.21	67773	0.261864	0.184796	37.3	1
000695	2014	0	22	6.5763e+08	3.36667e+06	3.25465	0.036192	3.3112e+07	1113335795	7.93744e+08	0.712942	0.002969	电力、热力生产和供应业	D44	120000	天津市	105231	157269300	0.450126	12.3505	7.74033e+06	1516.81	72773	0.272604	0.208774	37.3	1
000695	2015	0	23	6.07393e+08	3.42711e+06	5.98334	0.0513	3.39369e+07	1116416675	7.9258e+08	0.709932	0.003074	电力、热力生产和供应业	D44	120000	天津市	107960	165381900	0.422214	13.2072	6723518	1546.95	80090	0.282153	0.192716	25	1
000697	2012	1	19	2.12032e+08	4.51489e+07	3.70827	0.08451	0	5.99584e+08	1.02522e+08	0.170988	0.087312	有色金属矿采选业	B09	610000	陕西省	38564	144536800	0.473749	26.5279	614911	3753.09	43073	0.00833911	0.131452	28.8	0
000697	2013	0	20	2.26201e+08	6.47783e+07	3.78866	0.277754	650000	7.25672e+08	1.54551e+08	0.212977	0.09776	有色金属矿采选业	B09	610000	陕西省	43117	162054500	0.46326	25.3823	1.09997e+06	3764	47446	0.0344508	0.133918	28.8	0
000697	2014	1	21	2.4374e+08	8.31145e+07	3.44604	0.24541	1370000	1573090415	1.48038e+08	0.094106	0.072312	有色金属矿采选业	B09	610000	陕西省	46929	176899400	0.451861	27.7356	1.80301e+06	3775.12	50535	0.0127138	0.060348	24.76	0
000697	2015	0	22	1.5496e+08	6.05862e+07	7.419	0.315219	1995600	1687445584	1.73e+08	0.102522	0.037163	有色金属矿采选业	B09	610000	陕西省	47626	180218609	0.407539	29.9738	2.09222e+06	3793	54994	0.0148153	0.0595881	24.76	0
000698	2009	1	16	4505812206	6.24782e+07	1.35473	0.025852	8.07756e+06	7045007690	4246161342	0.602719	0.009151	化学原料及化学制品制造业	C26	210000	辽宁省	35239	152124900	0.455259	20.6211	3.07688e+06	4319	30523	0.277345	0.0631425	33.08	1
000698	2010	12	17	7484080187	2.10804e+08	1.35818	0.053261	2.37242e+07	6873430688	3863779960	0.562133	0.030291	化学原料及化学制品制造业	C26	210000	辽宁省	42355	184572700	0.476196	21.9564	3.8992e+06	4374.9	34437	0.210702	0.0563109	33.08	1
000698	2011	21	18	10092193621	2.10813e+08	1.06209	0.021874	1.08244e+08	6836697181	3615999544	0.52891	0.030753	化学原料及化学制品制造业	C26	210000	辽宁省	50760	222267000	0.481247	23.6341	4598764	4383	38154	0.14115	0.0571236	33.08	1
000698	2012	14	19	10260651928	-1.63551e+08	0.963759	0.025212	6.50926e+07	7017234692	3960087615	0.564337	-0.023611	石油加工、炼焦及核燃料加工业	C25	210000	辽宁省	56649	248464300	0.467072	23.5984	4703771	4389	41858	0.29228	0.0529742	33.08	1
000698	2013	7	20	10531130769	3.01238e+07	0.923981	0.085863	5.78752e+07	7020973306	3933702383	0.560279	0.004292	石油加工、炼焦及核燃料加工业	C25	210000	辽宁省	61996.2	272132200	0.459713	24.1049	4.49906e+06	4390	45505	0.334538	0.0513636	33.08	1
000698	2014	18	21	10534393389	1.64868e+07	1.03276	0.04402	5.21371e+07	7540786417	4437028654	0.588404	0.002264	石油加工、炼焦及核燃料加工业	C25	210000	辽宁省	65201.2	286265800	0.442136	24.751	4857891	4391	48190	0.300735	0.0616832	33.08	1
000698	2015	30	22	9663900539	1.86034e+08	1.14384	0.10575	5.52281e+07	9630624573	5757627916	0.597846	0.020452	石油加工、炼焦及核燃料加工业	C25	210000	辽宁省	65354.4	286690160	0.393136	25.8296	4.13356e+06	4382.4	52332	0.353248	0.0743877	26.68	1
000698	2016	15	23	8846765462	3.39126e+08	1.1122	0.138522	5.07419e+07	10597892941	6385770458	0.602551	0.033529	石油加工、炼焦及核燃料加工业	C25	210000	辽宁省	50791	222469000	0.306484	26.353	3.87541e+06	4378	56015	0.260335	0.0811435	26.68	1
000698	2018	26	25	10790780908	1.18606e+08	0.840382	0.110141	5.87576e+07	9143707011	4638324061	0.50727	0.012482	石油加工、炼焦及核燃料加工业	C25	210000	辽宁省	58007.5	253153500	0.305486	27.5875	4.97142e+06	4359	67324	0.278443	0.0597935	26.68	1
000700	2009	0	21	1727352982	7.88781e+07	1.35648	0.083051	2642900	3454871280	2507720252	0.725851	0.023109	汽车制造业	C36	320000	江苏省	44744	344573000	0.477836	41.2672	25969712	7725	35217	0.42014	0.210194	36.89	0
000700	2010	32	22	1970851341	6.22989e+07	1.33629	0.059666	2576645	3894237354	2972536782	0.763317	0.016954	汽车制造业	C36	320000	江苏省	52840	414254800	0.465357	47.8868	34720360	7869.34	39772	0.497293	0.183737	34.72	0
000700	2011	14	23	1964252847	1.00349e+08	1.12423	0.063571	1.22298e+07	3920631171	2717218595	0.693056	0.025682	汽车制造业	C36	320000	江苏省	62290	491102700	0.453685	47.7137	38531120	7898.8	45487	0.453549	0.139818	35.76	0
000700	2012	45	24	2464387798	1.83633e+08	1.07874	0.055575	6201981	4031355631	2664507587	0.660946	0.046185	汽车制造业	C36	320000	江苏省	68347	540582200	0.442273	47.0254	35777576	7919.98	50639	0.397683	0.169511	36.22	0
000700	2013	41	25	2901136042	2.18494e+08	1.31892	0.053199	3580154	3887821828	2330874217	0.599532	0.055181	汽车制造业	C36	320000	江苏省	75354	597533700	0.428633	47.3843	33933016	7939.49	57177	0.330108	0.234614	36.29	0
000700	2014	21	26	3395399749	2.48838e+08	1.62863	0.061482	7901791	3928562141	2538205581	0.64609	0.063671	汽车制造业	C36	320000	江苏省	81874	650883200	0.414252	47.8713	34980320	7960.06	60867	0.348728	0.248975	36.29	0
000700	2015	25	27	3136354121	2.96408e+08	2.18952	0.053423	13871250	4557733951	2145366444	0.470709	0.069856	汽车制造业	C36	320000	江苏省	87995	701163800	0.399285	48.4096	33729768	7976.3	66196	0.195272	0.227855	34.04	0
000700	2017	55	29	4340149793	134464861	1.17783	0.083257	1.23008e+07	7532485856	4843538332	0.64302	0.018823	汽车制造业	C36	320000	江苏省	107150	858697600	0.396107	48.9522	37680128	8029.3	78267	0.237722	0.204422	33.07	0
000700	2018	69	30	4965647397	1.01887e+07	1.01281	0.066865	2.41362e+07	7397560918	5069751005	0.685327	0.001365	汽车制造业	C36	320000	江苏省	115168	925954000	0.387918	49.1268	40821044	8051	84688	0.321442	0.219686	35.78	0
000700	2019	38	31	5489528085	1.01663e+08	1.09628	0.066131	2.34543e+07	7845660642	5466078746	0.696701	0.013339	汽车制造业	C36	320000	江苏省	123607	996315200	0.379652	48.8498	37537352	8070	96527	0.345512	0.209775	35.78	0
000701	2009	3	17	9026613052	7.58806e+07	1.54278	0.121349	2.53498e+06	2566613681	1646263900	0.641415	0.029486	零售业	F52	350000	福建省	33840	122365300	0.417306	14.2814	4.37745e+06	3627	28366	0.143673	0.397022	28.2	1
000701	2010	8	18	10958939259	9.39497e+07	1.5865	0.117669	3.66757e+06	3365413186	2354891088	0.699733	0.031675	零售业	F52	350000	福建省	40025	147371200	0.434122	15.3449	5833659	3693	32340	0.120279	0.463685	28.2	1
000701	2011	6	19	14773101599	1.31736e+08	1.21683	0.11652	5.74912e+06	4662526976	3532908449	0.757724	0.032819	零售业	F52	350000	福建省	47377	175601800	0.437074	17.3702	6868116	3720	38588	0.11069	0.454557	28.2	1
000701	2012	20	20	17524635519	1.4263e+08	1.13225	0.087054	7.80864e+06	5414838543	4237811441	0.782629	0.028307	批发业	F51	350000	福建省	52763	197017800	0.433562	17.8492	7391259	3748	44525	0.345724	0.311445	28.2	1
000701	2013	38	21	25649469131	2.92876e+08	1.15713	0.181238	9.84975e+06	8464959446	7015428134	0.828761	0.042202	批发业	F51	350000	福建省	58145	218684900	0.432372	18.723	7.5447e+06	3774	48538	0.374168	0.369455	28.2	1
000701	2014	19	22	26358552571	2.02135e+08	1.11056	0.222625	2.52877e+07	10534975018	8323972571	0.790127	0.021277	批发业	F51	350000	福建省	63472	240557600	0.433439	19.0144	7.45772e+06	3806	53426	0.241823	0.403576	21.79	1
000701	2015	35	23	29305081934	1.22051e+08	1.22735	0.197227	3.04197e+07	14201069729	10018134513	0.705449	0.009868	批发业	F51	350000	福建省	67965.5	259798200	0.416486	19.4652	6651711	3839	57628	0.158054	0.383011	21.79	1
000701	2016	35	24	40290753929	1.27707e+08	1.03454	0.15372	4.51986e+07	15992918171	10518729705	0.657712	0.008459	批发业	F51	350000	福建省	74707	288105800	0.406044	19.9465	5898211	3874	61973	0.164783	0.421036	16.66	1
000701	2017	48	25	50018137492	7.78971e+07	0.916083	0.142622	7.50224e+07	15496407623	10022909989	0.646789	0.004948	批发业	F51	350000	福建省	82677	321820900	0.393849	20.4417	6452157	3911	67420	0.199328	0.320645	16.66	1
000701	2018	75	26	64930711526	4.73991e+07	0.852605	0.155805	7.64147e+07	16393294195	11329297007	0.691093	0.002831	批发业	F51	350000	福建省	91197.2	358040400	0.402822	20.4271	6802135	3941	74316	0.249858	0.287279	16.66	1
000701	2019	51	27	83797941844	-2628248610	0.953714	0.143757	4.14464e+07	19734565469	16662009649	0.844306	-0.145497	批发业	F51	350000	福建省	107139	423950000	0.381424	20.0169	6.2042e+06	3973	81814	0.430192	0.258885	16.66	1
000702	2009	0	12	1658833009	1.4714e+07	2.60073	0.102999	2.41987e+06	8.26449e+08	3.94965e+08	0.477905	0.017809	农副食品加工业	C13	430000	湖南省	20428	130596900	0.369029	25.4253	182177	6406	26534	0.231835	0.199763	26.12	1
000702	2010	1	13	1705623970	1.07809e+07	2.18731	0.181548	4.52987e+06	9.31726e+08	4.91524e+08	0.527542	0.012264	农副食品加工业	C13	430000	湖南省	24719	160379600	0.393137	27.6082	310208	6570.1	29670	0.24739	0.235858	24.22	1
000702	2011	0	14	1911926859	6.52452e+06	1.78915	0.105813	7.17045e+06	8.31949e+08	3.73963e+08	0.449502	0.007399	农副食品加工业	C13	430000	湖南省	29880	196695600	0.41296	28.4178	455239	6595.6	34586	0.258429	0.127491	23.92	1
000702	2012	0	15	1966032593	4.66741e+06	1.73024	0.128378	4.8733e+06	9.12031e+08	452842746	0.496521	0.005353	农副食品加工业	C13	430000	湖南省	33480	221542275	0.412495	30.6809	628079	6638.93	38971	0.186397	0.255008	23.93	1
000702	2013	0	16	2024098384	-2.51465e+07	2.09572	0.076712	5.24254e+06	7.28685e+08	2.87283e+08	0.394248	-0.030653	农副食品加工业	C13	430000	湖南省	36943	246216700	0.406187	29.4355	635614	6690.6	42726	0.12351	0.188065	25.75	1
000702	2014	0	17	1801316971	2.65725e+07	3.9481	0.073677	5.06966e+06	7.11241e+08	2.1905e+08	0.307983	0.036908	农副食品加工业	C13	430000	湖南省	40270.5	270373212	0.397594	29.5911	674666	6737.24	47117	0.0984195	0.122958	25.53	1
000702	2015	0	18	1316880092	4.55325e+06	7.2289	0.089232	3.63118e+06	6.28471e+08	1.677e+08	0.266837	0.006797	农副食品加工业	C13	430000	湖南省	42753.9	289022139	0.378719	30.0459	623785	6783.03	52357	0.0954698	0.0875734	25.13	1
000703	2009	0	19	1.83895e+08	-2.02304e+07	4.86072	0.028439	216500	3.03446e+08	1.15899e+08	0.381942	-0.061723	计算机、通信和其他电子设备制造业	C39	450000	广西壮族自治区	16045	77591600	0.369092	12.1457	367765	4856	27322	0.141705	0.0514307	22.4	0
000703	2011	23	21	31513003171	2511926260	1.10324	0.127192	1.41818e+08	22420019831	15213159196	0.678552	0.138662	化学纤维制造业	C28	450000	广西壮族自治区	25326	117208700	0.413909	15.1052	694528	4645	33032	0.363691	0.286803	71.17	0
000703	2012	17	22	32671628522	4.53563e+08	1.06269	0.039412	1.94206e+08	21240525955	14253065604	0.671032	0.020777	化学纤维制造业	C28	450000	广西壮族自治区	27952	130351015	0.405003	16.2169	962586	4682	36386	0.399775	0.234587	71.17	0
000703	2013	34	23	30750609390	5.02117e+08	1.01205	0.051074	5.07389e+07	23805537464	16432765650	0.690292	0.022293	化学纤维制造业	C28	450000	广西壮族自治区	30741.2	144499040	0.397902	16.9543	946936	4719	41391	0.446518	0.202182	71.17	0
000703	2014	15	24	28062542927	-3.96459e+08	1.12728	0.070045	5.10888e+07	26732500714	19718054942	0.737606	-0.01569	化学纤维制造业	C28	450000	广西壮族自治区	33089.6	156728933	0.386996	17.405	1.06021e+06	4754	45424	0.446185	0.267234	70.03	0
000703	2015	16	25	30317706675	1.62139e+08	1.21663	0.051556	4.99114e+07	25208754881	16880865036	0.669643	0.006243	化学纤维制造业	C28	450000	广西壮族自治区	35190	168031200	0.37849	18.2658	1034136	4796	52982	0.458601	0.165627	61.85	0
000703	2016	12	26	32419339546	8.88645e+08	1.28795	0.129433	6.72301e+07	27534301434	14320872457	0.52011	0.033697	化学纤维制造业	C28	450000	广西壮族自治区	38027	183176400	0.372135	18.9441	973952	4838	57878	0.293134	0.196748	50.5	0
000703	2017	20	27	64283848066	1843980298	1.52919	0.098333	7.2899e+07	33267937564	17417178677	0.523542	0.060655	化学纤维制造业	C28	450000	广西壮族自治区	38102	185232600	0.314358	21.0666	1.41406e+06	4885	63821	0.311797	0.176858	41.65	0
000703	2018	22	28	84947688334	2243421636	1.11619	0.109418	1.61532e+08	59624677810	37357948921	0.626552	0.047018	化学纤维制造业	C28	450000	广西壮族自治区	41489.2	203525100	0.272706	21.3788	1.59023e+06	4926	70606	0.388936	0.137285	44.4	0
000703	2019	83	29	79620543632	4020682053	1.0989	0.052481	4.77796e+08	85230757617	56167307916	0.659003	0.054679	化学纤维制造业	C28	450000	广西壮族自治区	42964	212371400	0.248507	23.3144	1114259	4960	76479	0.423054	0.146719	41.06	0
000705	2009	0	16	1276037702	1.99254e+07	1.58164	0.089008	2084300	952518388	4.24858e+08	0.446037	0.021553	批发业	F51	330000	浙江省	44641	229903500	0.457505	21.8226	6.92915e+06	5180	36553	0.0920717	0.30574	22.53	1
000705	2010	2	17	1503278716	2.36218e+07	1.67683	0.093614	2018500	1103733918	555253005	0.503068	0.022976	批发业	F51	330000	浙江省	51711	277223100	0.456592	23.3741	9239699	5446.51	40640	0.0839876	0.369148	22.53	1
000705	2011	1	18	1719497245	3.35276e+07	1.4252	0.093034	2388800	1220660764	672639873	0.551046	0.028848	批发业	F51	330000	浙江省	59249	323188500	0.454318	23.8448	10792591	5463	45162	0.151311	0.343807	22.6	1
000705	2012	3	19	1812211115	4.73231e+07	1.38643	0.312866	2600350	1652252503	5.42e+08	0.328037	0.032944	批发业	F51	330000	浙江省	63374	346653300	0.44246	24.7537	10318702	5477	50197	0.00756543	0.275955	20.63	1
000705	2013	3	20	2018147645	6.57905e+07	1.63417	0.223117	4.09123e+06	1743724105	5.65853e+08	0.324508	0.038746	批发业	F51	330000	浙江省	68804.7	377565800	0.433525	24.486	9976925	5498	56571	0.0143371	0.260315	19.94	1
000705	2014	6	21	2081233141	4.08109e+07	1.98207	0.191151	2.60376e+06	1802559893	5.80015e+08	0.321773	0.023016	批发业	F51	330000	浙江省	73002.1	401730300	0.417492	25.3708	9677166	5508	61572	0.00249645	0.266954	19.94	1
000705	2015	1	22	2163505549	3.70673e+07	3.17218	0.096292	1.31301e+07	1938191886	6.59554e+08	0.340293	0.019818	批发业	F51	330000	浙江省	77643.7	428864900	0.401466	26.3981	8414230	5539	66668	0.000257972	0.280126	19.94	1
000707	2009	10	16	2966636347	1.03247e+07	1.48014	0.03905	16360285	5409510310	3166097287	0.585284	0.001932	化学原料及化学制品制造业	C26	420000	湖北省	22677	129611000	0.399941	32.8202	703772	5720	26547	0.418019	0.133977	25.11	1
000707	2010	2	17	3767889455	5.55711e+07	1.16226	0.05873	6412210	7016111832	4724539225	0.673384	0.008945	化学原料及化学制品制造业	C26	420000	湖北省	27906	159676100	0.421261	33.1303	1.10543e+06	5727.91	31811	0.466458	0.136961	25.11	1
000707	2011	29	18	5231868080	3.53248e+08	1.18255	0.064043	11896088	8026703367	5959880372	0.742507	0.046966	化学原料及化学制品制造业	C26	420000	湖北省	34197	196322600	0.434898	36.2991	1.40999e+06	5757.5	36128	0.46015	0.190165	25.11	1
000707	2012	22	19	4597249980	8.60959e+06	1.03118	0.067028	3.34858e+07	8439734927	6289339030	0.745206	0.001046	化学原料及化学制品制造业	C26	420000	湖北省	38572	222504500	0.437526	35.3014	1.38327e+06	5779	39846	0.313358	0.232405	25.11	1
000707	2013	13	20	3722069701	-6.68647e+08	1.03849	0.038602	3.36386e+07	8964830882	7485796120	0.835018	-0.076836	化学原料及化学制品制造业	C26	420000	湖北省	42825.8	247918300	0.424792	36.1572	1.40239e+06	5799	43899	0.381356	0.298306	25.11	1
000707	2014	3	21	4000610420	3.34963e+06	1.09106	0.026305	2.2598e+07	10045878373	8570271957	0.853113	0.000352	化学原料及化学制品制造业	C26	420000	湖北省	47144.6	273792176	0.401501	39.0921	1452938	5816	49838	0.340943	0.354832	25.11	1
000707	2015	5	22	3882785997	1.53673e+07	1.24281	0.0397	3.97029e+07	11082589412	9596259668	0.865886	0.001455	化学原料及化学制品制造业	C26	420000	湖北省	50653.8	295501881	0.390264	38.9206	1.22856e+06	5851.5	54367	0.342795	0.3671	25.11	1
000707	2017	3	24	4281607524	-7.53628e+08	1.21876	0.097462	2.74758e+07	9636976896	9173838943	0.951942	-0.074478	化学原料及化学制品制造业	C26	420000	湖北省	60199	354780900	0.368117	39.4897	1.21822e+06	5902	65912	0.5052	0.29509	25.11	1
000708	2009	1	16	5561184680	332790958	1.89941	0.019338	300000	3783505130	1738997064	0.459626	0.092675	黑色金属冶炼及压延加工业	C31	420000	湖北省	22677	129611000	0.399941	32.8202	703772	5720	26547	0.0356812	0.350222	29.95	1
000708	2010	1	17	7893023475	561883303	1.95696	0.030105	450000	4537054474	1998074377	0.44039	0.135059	黑色金属冶炼及压延加工业	C31	420000	湖北省	27906	159676100	0.421261	33.1303	1.10543e+06	5727.91	31811	0.0407754	0.341065	29.95	1
000708	2011	9	18	9261828248	584931442	1.31088	0.070164	34351714	4701391303	1802184004	0.38333	0.12663	黑色金属冶炼及压延加工业	C31	420000	湖北省	34197	196322600	0.434898	36.2991	1.40999e+06	5757.5	36128	0.00106351	0.30121	29.95	1
000708	2012	14	19	8122734464	218220885	1.08968	0.01478	5170000	4254177635	1316512843	0.309464	0.048734	黑色金属冶炼及压延加工业	C31	420000	湖北省	38572	222504500	0.437526	35.3014	1.38327e+06	5779	39846	0.0524191	0.237032	29.95	1
000708	2013	9	20	7437710318	201661490	0.87729	0.01592	2280000	4501734738	1362408456	0.302641	0.045854	黑色金属冶炼及压延加工业	C31	420000	湖北省	42825.8	247918300	0.424792	36.1572	1.40239e+06	5799	43899	0.0344312	0.215266	29.95	1
000708	2014	12	21	7352543600	2.68057e+08	1.22128	0.096553	575500	5027502343	1710000554	0.340129	0.05626	黑色金属冶炼及压延加工业	C31	420000	湖北省	47144.6	273792176	0.401501	39.0921	1452938	5816	49838	0.0527101	0.238267	29.95	1
000708	2015	10	22	6197182086	2.70393e+08	1.3872	0.092967	1789200	5137558200	1639545185	0.319129	0.0532	黑色金属冶炼及压延加工业	C31	420000	湖北省	50653.8	295501881	0.390264	38.9206	1.22856e+06	5851.5	54367	0.095987	0.198936	29.95	1
000708	2016	6	23	6392686590	2.92681e+08	1.34242	0.202735	3628310	5847133448	2123851049	0.363229	0.053289	黑色金属冶炼及压延加工业	C31	420000	湖北省	55665	326653800	0.383782	39.4158	1.0645e+06	5885	59831	0.0849989	0.211832	29.95	1
000708	2019	268	26	72619869343	5388995172	1.08926	0.076289	1.0168e+08	72585012817	47308430328	0.651766	0.075503	黑色金属冶炼及压延加工业	C31	420000	湖北省	77386.5	458283100	0.351035	38.3673	1348804	5927	79303	0.150876	0.334156	75.05	1
000709	2009	91	15	87185946767	1004271976	0.979212	0.108599	6.6231e+07	102734000000	72649470928	0.707163	0.010451	黑色金属冶炼及压延加工业	C31	130000	河北省	24581	172354800	0.463222	28.2705	1.34356e+06	7034.4	27774	0.305671	0.32119	51.11	1
000709	2010	71	16	116919000000	1484293428	0.972278	0.046652	5.2772e+07	104938000000	73961016466	0.704805	0.014295	黑色金属冶炼及压延加工业	C31	130000	河北省	28668	203942600	0.468467	29.7092	1.75091e+06	7193.6	31451	0.293725	0.322636	26.95	1
000709	2011	101	17	133344000000	1452653239	0.951038	0.06374	1.2076e+08	141041000000	96263507713	0.682523	0.010525	黑色金属冶炼及压延加工业	C31	130000	河北省	33969	245157600	0.480115	31.1141	2.0222e+06	7240.51	35309	0.236092	0.317051	42.82	1
000709	2012	171	18	111630000000	1.38909e+08	0.950107	0.048614	3.39973e+07	154784000000	110214000000	0.712047	0.000939	黑色金属冶炼及压延加工业	C31	130000	河北省	36584	265750100	0.470803	31.5755	1.77518e+06	7287.51	38658	0.281611	0.333092	42.82	1
000709	2013	175	19	110255000000	1.37128e+08	0.93236	0.054225	8.42864e+07	166898000000	122107000000	0.731628	0.000853	黑色金属冶炼及压延加工业	C31	130000	河北省	38909	284429500	0.463903	33.4278	1.59843e+06	7332.61	41501	0.313904	0.351935	42.82	1
000709	2014	69	20	98257447070	7.17291e+08	0.987115	0.054675	7.09041e+07	170368000000	125119000000	0.734403	0.004254	黑色金属冶炼及压延加工业	C31	130000	河北省	39984	294211500	0.453098	34.4518	1643398	7383.75	45114	0.297379	0.358829	42.48	1
000709	2015	197	21	73103434380	4.01752e+08	0.942763	0.054017	2.37794e+07	178812000000	133215000000	0.745003	0.002301	黑色金属冶炼及压延加工业	C31	130000	河北省	40255	298061100	0.42361	32.7981	1.39836e+06	7424.92	50921	0.265042	0.384747	37.93	1
000709	2016	271	22	74551007518	1429754080	0.939984	0.040014	3.87398e+07	185990000000	139360000000	0.749285	0.007839	黑色金属冶炼及压延加工业	C31	130000	河北省	43062	320704500	0.417439	33.5218	1.11785e+06	7470	55334	0.279022	0.335565	39.69	1
000709	2017	422	23	108983000000	2125843391	0.967154	0.047039	1.31316e+07	190148000000	142489000000	0.749358	0.011304	黑色金属冶炼及压延加工业	C31	130000	河北省	45387	340163200	0.404448	32.9972	1.05698e+06	7519.52	63036	0.296269	0.322433	39.73	1
000709	2018	447	24	120957000000	4381279592	0.862082	0.083597	2.39484e+07	208746000000	149795000000	0.717593	0.021967	黑色金属冶炼及压延加工业	C31	130000	河北省	47772.2	360102700	0.350745	33.8771	992003	7556	68717	0.296324	0.293011	39.73	1
000709	2019	466	25	121495000000	2873118510	0.851677	0.053073	8.55468e+07	211936000000	153100000000	0.722388	0.013659	黑色金属冶炼及压延加工业	C31	130000	河北省	46347.9	351045200	0.327679	35.7831	859257	7592	72956	0.300043	0.297883	39.73	1
000710	2009	1	12	4.08956e+08	1.01676e+07	5.71925	0.161611	945852	3.66262e+08	2.51616e+08	0.686983	0.030013	铁路、船舶、航空航天和其它运输设备制造业	C37	510000	四川省	17339	141512800	0.401253	25.2214	936469	8185	28149	0.290775	0.366962	58.86	1
000710	2010	1	13	4.64161e+08	7.57683e+06	5.60451	0.102555	193900	3.83266e+08	2.61043e+08	0.681101	0.020218	铁路、船舶、航空航天和其它运输设备制造业	C37	510000	四川省	21182	171854800	0.432426	27.8577	1.27844e+06	8044.92	32567	0.206175	0.445954	58.86	1
000710	2011	3	14	409661686	276529	4.53277	0.031551	305000	3.55226e+08	2.32727e+08	0.65515	0.000749	铁路、船舶、航空航天和其它运输设备制造业	C37	510000	四川省	26133	210266800	0.451381	28.9165	2.33544e+06	8050	37330	0.221211	0.396595	58.86	1
000710	2012	0	15	3.31078e+08	221803	4.60112	0.110878	54000	3.41018e+08	2.17338e+08	0.63732	0.000637	汽车制造业	C36	510000	四川省	29608	238728000	0.441948	28.6756	3.02024e+06	8076.2	42339	0.189566	0.326811	58.86	0
000710	2014	3	17	2.73643e+08	6.7912e+06	4.28613	0.105637	347800	4.45854e+08	3.15825e+08	0.708361	0.015868	汽车制造业	C36	510000	四川省	35128	285366600	0.415325	33.8643	3.43446e+06	8140.2	52555	0.18681	0.327426	58.86	0
000710	2015	1	18	2.30057e+08	-1.30087e+07	13.1539	0.038163	157600	4.98882e+08	3.81194e+08	0.764096	-0.027539	汽车制造业	C36	510000	四川省	36775	300531000	0.367319	36.151	2.67375e+06	8204	58915	0.189564	0.291079	58.86	0
000710	2016	6	19	2.4738e+08	-4.18593e+06	13.8718	0.051749	5.20194e+07	5.48045e+08	4.33969e+08	0.79185	-0.007997	汽车制造业	C36	510000	四川省	40003	329345400	0.335781	36.2127	3.12277e+06	8262	63926	0.196254	0.342518	29.1	0
000711	2009	0	16	55994810	-1.87556e+06	1.64466	0.154877	0	8.12859e+08	4.42669e+08	0.544582	-0.002467	房地产业	K70	230000	黑龙江省	22447	85870000	0.413384	17.438	78345.2	3826	24805	0.408681	0.00231605	26.635	0
000711	2010	0	17	6.40828e+07	7.16511e+06	2.4402	0.087611	0	791870961	4.14515e+08	0.523463	0.00893	房地产业	K70	230000	黑龙江省	27076	103686000	0.444445	18.0982	111252	3833.4	27735	0.371525	0.00710221	26.635	0
000711	2011	0	18	5.92636e+07	1.64789e+07	2.10654	0.308274	0	8.10375e+08	4.51008e+08	0.556543	0.02057	房地产业	K70	230000	黑龙江省	32819	125820000	0.4453	19.6075	113682	3834	31302	0.455591	0.00531517	26.63	0
000711	2012	0	19	6.12646e+07	92688.3	2.23771	0.041124	0	778149150	4.1869e+08	0.538058	0.000117	房地产业	K70	230000	黑龙江省	35711	136915800	0.382764	20.3792	104585	3834	36406	0.437834	0.0053779	26.63	0
000711	2013	0	20	6.32073e+07	-2.94616e+07	1.52413	0.020138	0	1096400507	7.04058e+08	0.642154	-0.031433	房地产业	K70	230000	黑龙江省	37697	144549056	0.352153	18.4085	141492	3835.02	40794	0.540861	0.00794594	26.63	0
000711	2014	0	21	6.87493e+07	-7.46288e+07	2.43305	0.03446	0	1229598072	9.11264e+08	0.741107	-0.064169	房地产业	K70	230000	黑龙江省	39226.3	150393764	0.31809	18.5376	133044	3833	44036	0.620528	0.0355606	18.65	0
000711	2017	67	24	1807935669	3.00505e+08	1.26384	0.111463	1.52809e+07	8712634431	4360027145	0.500426	0.046961	农、林、牧、渔服务业	A05	230000	黑龙江省	41916	159026817	0.209562	19.7183	251694	3788.7	56067	0.232579	0.156699	19.48	0
000711	2018	43	25	2490857778	106091098	1.04098	0.031574	6.18593e+06	10994938945	6505816441	0.59171	0.010767	土木工程建筑业	E48	230000	黑龙江省	43274.4	163616200	0.202414	20.0701	203236	3773	60780	0.25102	0.220059	19.48	0
000711	2019	78	26	1901408714	-1076907625	1.01745	0.012536	8.68157e+06	12118205650	6844827095	0.564838	-0.093186	土木工程建筑业	E48	230000	黑龙江省	36182.8	136126800	0.241764	19.4809	183460	3751	68416	0.15502	0.240946	16.68	0
000713	2009	8	25	1046325211	6.68128e+07	2.9123	0.13148	3.17879e+06	1436021319	8.6115e+08	0.599678	0.050044	农业	A01	340000	安徽省	16408	100628200	0.403934	20.5749	523140	6131	28723	0.166898	0.339547	37.76	1
000713	2010	13	26	1504448162	8.99677e+07	3.30265	0.316462	9.39896e+06	1882421004	7.71829e+08	0.410019	0.054223	农业	A01	340000	安徽省	20888	123593300	0.437516	23.2225	811938	5956.71	33341	0.164444	0.191638	34.11	1
000713	2011	19	27	1619745079	5.46466e+07	2.5884	0.217063	10793712	1840244775	6.95611e+08	0.377999	0.029359	农业	A01	340000	安徽省	25659	153006500	0.461549	25.6135	1.02856e+06	5968	39352	0.175897	0.148129	34.11	1
000713	2012	20	28	1843203032	6.83305e+07	2.09413	0.193764	7478450	1843621202	6.3892e+08	0.346557	0.037097	农、林、牧、渔服务业	A05	340000	安徽省	28792	172120506	0.466292	26.5477	997466	5988	44601	0.163039	0.122113	34.11	1
000713	2013	22	29	1693934876	5.64902e+07	1.74181	0.174647	8.02979e+06	1998443123	7.07345e+08	0.353948	0.029406	农、林、牧、渔服务业	A05	340000	安徽省	32000.9	192293371	0.464292	28.0106	1.19471e+06	6029.8	47806	0.143604	0.126459	34.11	1
000713	2014	13	30	1378800048	6.10151e+07	1.92524	0.16542	1.66798e+07	1888971513	552329022	0.292397	0.031391	农、林、牧、渔服务业	A05	340000	安徽省	34424.6	208487476	0.453527	29.9877	1.39386e+06	6082.9	50894	0.0606295	0.144884	34.11	1
000713	2015	18	31	1112655609	3.04344e+07	2.37697	0.124034	7583303	1862867095	5.00798e+08	0.268832	0.016224	农、林、牧、渔服务业	A05	340000	安徽省	35996.6	220056300	0.42102	29.2469	1.27736e+06	6143.6	55139	0.00779388	0.1756	34.11	1
000713	2018	21	34	1927145480	5.73697e+07	0.895688	0.049021	1.6402e+07	2442500512	8.18867e+08	0.335258	0.024753	农、林、牧、渔服务业	A05	340000	安徽省	47711.7	300068200	0.372768	33.5182	1.94299e+06	6324	74378	0.0753546	0.173357	34.11	1
000713	2019	22	35	2403955879	6.3563e+07	1.66691	0.050239	1.32456e+07	2604454274	8.54705e+08	0.328171	0.025189	农、林、牧、渔服务业	A05	340000	安徽省	58495.6	371139800	0.30864	32.1623	1.95542e+06	6366	79037	0.0864209	0.195075	29.24	1
000715	2009	0	12	2641707834	9.1764e+07	2.54879	0.207017	80000	1433468356	472147654	0.329374	0.066111	零售业	F52	210000	辽宁省	35239	152124900	0.455259	20.6211	3.07688e+06	4319	30523	0	0.274781	33.86	1
000715	2010	0	13	2443741340	6.64068e+07	2.73895	0.187932	1.35884e+06	1825761571	8.17565e+08	0.447794	0.04075	零售业	F52	210000	辽宁省	42355	184572700	0.476196	21.9564	3.8992e+06	4374.9	34437	0.032863	0.362087	33.86	1
000715	2011	0	14	3524278046	1.2422e+08	1.42895	0.281812	1.66365e+06	2004134604	8.99618e+08	0.448881	0.064869	零售业	F52	210000	辽宁省	50760	222267000	0.481247	23.6341	4598764	4383	38154	0	0.391078	33.86	1
000715	2012	0	15	3364761044	1.00308e+08	1.26784	0.353701	3.96365e+06	2171812065	9.86517e+08	0.454237	0.048041	零售业	F52	210000	辽宁省	56649	248464300	0.467072	23.5984	4703771	4389	41858	0	0.407539	33.86	1
000715	2013	0	16	3479505921	1.06645e+08	2.10132	0.390612	5.43032e+06	2201796179	9.29387e+08	0.422104	0.048767	零售业	F52	210000	辽宁省	61996.2	272132200	0.459713	24.1049	4.49906e+06	4390	45505	0	0.368524	33.86	1
000715	2015	0	18	2769640679	6.9869e+07	2.2765	0.273847	4.24667e+06	2167353299	1021299936	0.47122	0.031765	零售业	F52	210000	辽宁省	65354.4	286690160	0.393136	25.8296	4.13356e+06	4382.4	52332	0	0.266005	33.86	1
000716	2012	0	19	6.41466e+08	1.75164e+07	2.4018	0.048911	1.27615e+07	953760175	6.06904e+08	0.636328	0.017118	食品制造业	C14	450000	广西壮族自治区	27952	130351015	0.405003	16.2169	962586	4682	36386	0.402496	0.0978226	22.7	0
000716	2013	6	20	1305531280	4.10671e+07	1.84493	0.167065	1.04598e+07	1459065704	6.21502e+08	0.425959	0.030857	食品制造业	C14	450000	广西壮族自治区	30741.2	144499040	0.397902	16.9543	946936	4719	41391	0.217262	0.133813	33.21	0
000716	2014	0	21	1497527960	6.18002e+07	1.5271	0.371006	1.34961e+07	2328599299	5.18165e+08	0.222522	0.032632	食品制造业	C14	450000	广西壮族自治区	33089.6	156728933	0.386996	17.405	1.06021e+06	4754	45424	0.111655	0.0708285	32.55	0
000716	2015	2	22	1887605893	1.49092e+08	1.91027	0.223891	1.15327e+07	2824749993	1087011116	0.384817	0.053134	食品制造业	C14	450000	广西壮族自治区	35190	168031200	0.37849	18.2658	1034136	4796	52982	0.162138	0.126032	32.72	0
000716	2017	4	24	2771779926	1.04766e+08	1.14995	0.073688	2.6927e+07	5046779182	2327870611	0.461259	0.02567	食品制造业	C14	450000	广西壮族自治区	38102	185232600	0.314358	21.0666	1.41406e+06	4885	63821	0.241111	0.0737507	32.93	0
000716	2018	21	25	3964403000	2.42089e+07	0.890629	0.076553	1.5127e+07	5399706207	2571802533	0.476286	0.004635	食品制造业	C14	450000	广西壮族自治区	41489.2	203525100	0.272706	21.3788	1.59023e+06	4926	70606	0.246784	0.0589552	30.56	0
000716	2019	29	26	4475639684	1.39438e+07	1.04463	0.025525	1.71971e+07	5299038798	2459499696	0.464141	0.002607	食品制造业	C14	450000	广西壮族自治区	42964	212371400	0.248507	23.3144	1114259	4960	76479	0.32592	0.0652797	30.63	0
000717	2009	4	20	13349679517	9.2696e+07	1.1979	0.033834	2.71099e+07	18340820687	12543861835	0.683931	0.005204	黑色金属冶炼及压延加工业	C31	440000	广东省	41166	394825600	0.458216	30.919	38241320	9638	36469	0.504652	0.1332	36.27	1
000717	2010	20	21	18835956073	2.0945e+07	1.01346	0.029035	1.31833e+07	23099070009	17281880491	0.748163	0.001011	黑色金属冶炼及压延加工业	C31	440000	广东省	44736	460130600	0.466448	33.4187	48449160	10441	40432	0.544363	0.15441	36.27	1
000717	2011	18	22	22874329367	-1138215622	0.995252	0.038238	4.77326e+06	24361198068	19682301897	0.807937	-0.047965	黑色金属冶炼及压延加工业	C31	440000	广东省	50807	532102800	0.463249	35.7521	54988584	10504.8	45060	0.430648	0.24527	36.27	1
000717	2012	81	23	19259844563	-1951594614	1.03659	0.042245	3.46044e+07	20487986232	17757558847	0.86673	-0.087029	黑色金属冶炼及压延加工业	C31	440000	广东省	54095	570679177	0.452269	40.4011	57123712	10594	50278	0.51932	0.295874	36.27	1
000717	2014	78	25	19496616822	-1388271756	1.12065	0.032586	2.03902e+07	18570377652	15633491224	0.841851	-0.069038	黑色金属冶炼及压延加工业	C31	440000	广东省	63469	678098500	0.429792	44.0952	58884636	10724	59481	0.411243	0.372089	56.02	1
000717	2015	57	26	11144587539	-2595500517	1.48828	0.044412	6.73266e+07	16560307759	16205409016	0.978569	-0.147763	黑色金属冶炼及压延加工业	C31	440000	广东省	67503	728125500	0.415581	47.6901	54274784	10849	65788	0.499001	0.400072	53.37	1
000717	2017	65	28	26038268339	2516547383	2.28088	0.075513	3.85806e+07	14415379973	11442818086	0.793792	0.171246	黑色金属冶炼及压延加工业	C31	440000	广东省	80932	897052300	0.39342	51.1222	47133264	11169	79183	0.327681	0.380293	53.05	1
000717	2018	121	29	27112484025	3306440951	1.29411	0.090676	3.36584e+07	16426792772	10249267853	0.623936	0.196918	黑色金属冶炼及压延加工业	C31	440000	广东省	86412	972777700	0.383902	52.3936	49042140	11346	88636	0.235339	0.329598	53.05	1
000717	2019	253	30	29143183753	1823535650	1.20206	0.092089	124140752	17171497110	9172658903	0.534179	0.108549	黑色金属冶炼及压延加工业	C31	440000	广东省	94172	1076710700	0.365915	52.2094	43476296	11521	98889	0.184853	0.3027	53.05	1
000718	2009	0	16	2793130492	8.03425e+08	2.38907	0.075414	6.56229e+06	9138986779	6097448206	0.667191	0.103531	造纸及纸制品业	C22	220000	吉林省	26595	72787500	0.41966	12.7411	555747	2739.55	25943	0.163419	0.424924	26.8	0
000718	2010	0	17	3473492079	8.79198e+08	1.57385	0.050918	1.68222e+06	15211798896	11456195797	0.753112	0.072211	房地产业	K70	220000	吉林省	31599	86675800	0.453334	13.5951	760502	2746.6	29003	0.21333	0.331287	26.81	0
000718	2011	0	18	3664524682	8.14569e+08	1.26171	0.039443	6.48887e+06	17350427756	12972575174	0.74768	0.050032	房地产业	K70	220000	吉林省	38460	105688300	0.465326	14.1569	919356	2749.41	33610	0.154581	0.297679	26.81	0
000718	2012	0	19	4406134007	8.58656e+08	1.41399	0.038227	1.73282e+06	19138438217	13981929810	0.730568	0.047064	房地产业	K70	220000	吉林省	43415	119392400	0.467574	14.6517	1.10327e+06	2750.4	38407	0.196826	0.379522	19.73	0
000718	2013	0	20	6720564495	6.54154e+08	1.1741	0.062538	0	20696857296	16368308807	0.79086	0.032843	房地产业	K70	220000	吉林省	47428	130464000	0.462453	14.6379	1.07302e+06	2751.28	42846	0.241325	0.438533	26.81	0
000718	2014	1	21	5456601810	7.62598e+08	1.2987	0.045548	2.67661e+06	21376167781	16501599022	0.771962	0.036251	房地产业	K70	220000	吉林省	50160	138031400	0.465465	15.1779	1.23486e+06	2752.38	46516	0.177228	0.437991	26.81	0
000718	2015	0	22	7375183844	8.82355e+08	1.77383	0.197346	0	24783722067	15220074237	0.614116	0.03823	房地产业	K70	220000	吉林省	51086	140631300	0.434615	15.7048	936220	2753.32	51558	0.135514	0.378143	21.75	0
000718	2016	0	23	8246527311	1060838306	1.53341	0.11839	1640000	21192861788	12961294304	0.611588	0.04547	房地产业	K70	220000	吉林省	53868	147768000	0.410784	16.4912	933777	2733	56098	0.0798133	0.416396	21.75	0
000718	2017	0	24	5767980961	1069248908	1.15633	0.125711	685056	19704285504	10648054334	0.540393	0.05229	房地产业	K70	220000	吉林省	54838	149445300	0.405318	17.0059	1.0013e+06	2717	61451	0.0522448	0.376199	21.75	0
000719	2011	0	22	1791844818	1.42388e+08	1.32654	0.271248	2.83112e+07	2253294631	6.87735e+08	0.305213	0.062034	新闻和出版业	R85	410000	河南省	28661	269310300	0.517965	43.2994	1.49788e+06	9388	33634	0.0139795	0.198414	75.78	1
000719	2012	0	23	2271518383	1.88436e+08	1.18259	0.29765	3.60658e+07	2596316851	8.42625e+08	0.324546	0.077712	新闻和出版业	R85	410000	河南省	31499	295993100	0.507362	43.5308	3.37806e+06	9406	37338	0.0262346	0.212739	75.78	1
000719	2013	0	24	2885321108	2.81666e+08	1.21734	0.301509	4.91763e+07	2933658285	8.88353e+08	0.302814	0.101869	新闻和出版业	R85	410000	河南省	34211.5	321912999	0.495805	45.0194	3.99255e+06	9413.35	38301	0.00749917	0.212162	75.78	1
000719	2014	0	25	7102547458	6.38059e+08	1.11726	0.413726	7.21188e+07	8575733267	2981102942	0.347621	0.080994	新闻和出版业	R85	410000	河南省	37071.7	349382400	0.452487	44.5252	4.38036e+06	9436	42179	0.00186573	0.21757	77.13	1
000719	2015	0	26	7138610610	6.97813e+08	1.69606	0.392185	9.72125e+07	9298655736	3168934887	0.340795	0.07808	新闻和出版业	R85	410000	河南省	39122.6	370021600	0.427633	46.5782	5.20909e+06	9480	45403	0.00107542	0.214887	77.13	1
000720	2013	15	19	2901885954	6.53298e+07	1.18107	0.014884	1.33627e+07	5530299921	4562978956	0.825087	0.011692	电力、热力生产和供应业	D44	370000	山东省	56884.9	552303249	0.438566	47.5858	10102871	9733.39	46998	0.642068	0.0595803	18.54	1
000720	2014	15	20	3145645255	1.28914e+08	1.46386	0.019734	8.83673e+06	5484707551	4359154905	0.794783	0.023407	电力、热力生产和供应业	D44	370000	山东省	60879.1	594265902	0.426423	46.4076	10704204	9789.43	51825	0.544197	0.0779425	18.54	1
000720	2015	7	21	3293168975	1.35709e+08	2.30869	0.025865	1.36834e+07	5382559204	4120203950	0.765473	0.024976	电力、热力生产和供应业	D44	370000	山东省	64168.3	630023325	0.411266	47.4195	9262136	9847.16	57270	0.528512	0.0927355	18.54	1
000720	2016	8	22	2485802501	-4.97187e+07	1.80123	0.021092	1.24108e+07	5354606618	4153279197	0.775646	-0.009261	电力、热力生产和供应业	D44	370000	山东省	68733	680244900	0.40557	50.9142	8246447	9947	62539	0.386421	0.113518	18.54	1
000720	2017	8	23	2744591630	-5.65208e+08	1.32268	0.072519	1.18293e+08	9033398135	7609447967	0.842368	-0.063319	电力、热力生产和供应业	D44	370000	山东省	72807.1	726341491	0.395209	57.122	8415128	10005.8	68081	0.561544	0.10321	21.26	1
000720	2019	3	25	3580387753	4.89824e+08	1.64042	0.059589	223924	4627101524	2024466986	0.437524	0.099356	电力、热力生产和供应业	D44	370000	山东省	70652.6	710675300	0.323427	57.798	7488551	10070	81446	0.275153	0.109787	23.26	1
000721	2009	0	15	5.63649e+08	4.81901e+07	2.06969	0.129629	110000	7.35194e+08	3.19247e+08	0.434235	0.059374	餐饮业	H62	610000	陕西省	21688	81698000	0.42856	21.1963	252626	3772	29566	0.175458	0.0990074	26.31	1
000721	2010	0	16	5.92151e+08	3.66029e+07	3.25224	0.12459	923333	7.2388e+08	3.02372e+08	0.41771	0.050173	餐饮业	H62	610000	陕西省	27133	101234800	0.450336	23.5507	506126	3735.23	33384	0.142399	0.102672	26.31	1
[truncated: 15,619 more rows]

## Sheet: patent2
stkcd	year	Patent2	age	income	profit	tbq	cfo	sub	asset	debt	lev	roa	industryna	industryco	prvcnm_id1	prvcnm1	gdp_num	total	indus_rate	edu_num	ex_import	pop_num	wage	loan	tc	holder_1	type
[truncated: 14,486 more rows]
